# Supplementary material for: Genome-Wide Transcriptome Profiling of Mycobacterium smegmatis MC2 155 Cultivated in Minimal Media Supplemented with Cholesterol, Androstenedione or Glycerol
Source: Int J Mol Sci. 2016 May 7;17(5):689. doi: 10.3390/ijms17050689 (PMC4881515; doi:10.3390/ijms17050689)
Supplement: Supplementary file 1 [file ijms-17-00689-s001.zip]

Archive with 3 entries (2 files):
- ijms-121984-Supplementary Materials/
- ijms-121984-Supplementary Materials/ijms-121984-Figure S1.pdf
- ijms-121984-Supplementary Materials/ijms-121984-Supplementary tables.xlsx
