# Supplementary material for: Genome-Wide Transcriptome Profiling of Mycobacterium smegmatis MC2 155 Cultivated in Minimal Media Supplemented with Cholesterol, Androstenedione or Glycerol
Source: Int J Mol Sci. 2016 May 7;17(5):689. doi: 10.3390/ijms17050689 (PMC4881515; doi:10.3390/ijms17050689)
Supplement: Supplementary file 1 [file ijms-17-00689-s001.zip › ijms-121984-Supplementary Materials/ijms-121984-Supplementary tables.xlsx]

## Sheet: Table S1
Table S1. Expressed sequence annotation and expression profiling.
Gene_ID	Location	Strand	Length	Product	COG	GO Component	GO Function	GO Process	KEGG	Expression Level
										AD	CHOL	GL
MSMEG_0001	499-1692	+	397	DNA polymerase III subunit beta	COG0592L	GO:0042575	GO:0004527//exonuclease activity;GO:0003676//nucleic acid binding;GO:0034061	GO:0006259//DNA metabolic process	K02338//dnaN; DNA polymerase III subunit beta [EC:2.7.7.7]	64.0051	167.687	84.4178
MSMEG_0002	1721-2614	+	297	6-phosphogluconate dehydrogenase	COG1023G	-	GO:0016616//oxidoreductase activity, acting on the CH-OH group of donors, NAD or NADP as acceptor;GO:0048037//cofactor binding;GO:0000166//nucleotide binding	GO:0006007//glucose catabolic process	K00033//6-phosphogluconate dehydrogenase; K00033 6-phosphogluconate dehydrogenase [EC:1.1.1.44]	566.902	288.538	438.972
MSMEG_0003	2624-3778	+	384	recombination protein F	COG1195L	GO:0044424//intracellular part	GO:0032550;GO:0016462//pyrophosphatase activity;GO:0043566//structure-specific DNA binding	GO:0006259//DNA metabolic process;GO:0033554//cellular response to stress	K03629//recF; recombination protein F	219.446	197.377	155.925
MSMEG_0004	3775-4359	+	194	hypothetical protein	COG5512R	-	-	-	-	98.2935	48.0897	55.6164
MSMEG_0005	4591-6618	+	675	DNA gyrase subunit B	COG0187L	GO:0043232	GO:0043169//cation binding;GO:0032550;GO:0003677//DNA binding;GO:0008094//DNA-dependent ATPase activity	GO:0071103//DNA conformation change;GO:0006260//DNA replication	-	772.633	510.587	561.13
MSMEG_0006	6648-9176	+	842	DNA gyrase subunit A	COG0188L	GO:0043232	GO:0032550;GO:0003677//DNA binding;GO:0008094//DNA-dependent ATPase activity	GO:0071103//DNA conformation change;GO:0009636//response to toxic substance;GO:0006260//DNA replication	-	333.741	498.878	278.082
MSMEG_0007	9229-10011	+	260	hypothetical protein	COG0392S	-	-	-	-	406.89	322.828	498.562
MSMEG_0009	10184-10276	+	30	hypothetical protein	-	-	-	-	-	0	0.418171	0
MSMEG_0011	10411-11211	+	266	hypothetical protein	COG2375P	-	GO:0003824//catalytic activity	-	-	226.304	96.5975	230.411
MSMEG_0012	11215-12246	+	343	ferric enterobactin transporter permease FepD	COG0609P	GO:0031224//intrinsic to membrane	-	GO:0051234//establishment of localization	K02015//ferric enterobactin transporter permease FepD; K02015 iron complex transport system permease protein	27.4308	37.2172	46.6781
MSMEG_0014	14130-15098	-	322	Formyl transferase	COG0223J	-	GO:0016742//hydroxymethyl-, formyl- and related transferase activity	GO:0019988//charged-tRNA amino acid modification;GO:0006412//translation	-	77.7205	114.579	121.164
MSMEG_0015	13310-14140	+	276	ferric enterobactin transport ATP-binding protein FepC	COG1120PH	-	GO:0017111//nucleoside-triphosphatase activity;GO:0032550	GO:0009154//purine ribonucleotide catabolic process	-	18.2872	45.5807	62.5685
MSMEG_0016	15256-15522	+	88	hypothetical protein	COG3251S	-	-	-	-	22.859	24.2539	20.8562
MSMEG_0017	15525-17252	+	575	ABC transporter permease	COG1132V	GO:0031224//intrinsic to membrane	GO:0032550;GO:0019829//cation-transporting ATPase activity	GO:0009154//purine ribonucleotide catabolic process;GO:0051234//establishment of localization	-	9.14358	15.0542	6.95205
MSMEG_0018	17249-19018	+	589	ABC transporter permease	COG1132V	GO:0031224//intrinsic to membrane	GO:0017111//nucleoside-triphosphatase activity;GO:0032550;GO:0015405	GO:0009154//purine ribonucleotide catabolic process;GO:0051234//establishment of localization	K06148//ABC transporter permease; K06148 ATP-binding cassette, subfamily C, bacterial	0	22.1631	18.8699
MSMEG_0019	19052-41623	+	7523	amino acid adenylation protein	COG1020Q	-	GO:0016787//hydrolase activity;GO:0019842//vitamin binding	GO:0008152//metabolic process	-	77.7205	256.339	192.671
MSMEG_0020	41689-42636	-	315	periplasmic binding protein	COG0614P	-	-	-	-	70.8628	130.051	84.4178
MSMEG_0021	42944-43354	+	136	aspartate alpha-decarboxylase	COG0853H	GO:0044424//intracellular part	GO:0016831//carboxy-lyase activity	GO:0009108//coenzyme biosynthetic process;GO:0006522//alanine metabolic process	K01579//panD; aspartate alpha-decarboxylase [EC:4.1.1.11]	32.0025	64.8165	61.5753
MSMEG_0022	43366-44688	+	440	L-ornithine 5-monooxygenase	COG3486Q	-	GO:0016703	-	-	36.5743	155.978	169.829
MSMEG_0023	44692-45102	-	136	hypothetical protein	-	-	-	-	-	137.154	181.068	132.089
MSMEG_0024	45223-45750	+	175	peptidyl-prolyl cis-trans isomerase B	COG0652O	GO:0044444//cytoplasmic part;GO:0016020//membrane;GO:0030312//external encapsulating structure	GO:0016859//cis-trans isomerase activity	GO:0018208//peptidyl-proline modification;GO:0010038//response to metal ion	-	891.499	1157.08	976.267
MSMEG_0025	45854-46261	-	135	hypothetical protein	-	GO:0031224//intrinsic to membrane	-	-	-	11.4295	28.4356	15.8904
MSMEG_0026	46417-46701	-	94	septation inhibitor protein	COG1511S	GO:0016021//integral to membrane	GO:0005488//binding	GO:0022604//regulation of cell morphogenesis	-	114.295	88.2341	99.315
MSMEG_0027	46797-47546	+	249	hypothetical protein	COG3879S	-	-	-	-	114.295	71.9254	90.3767
MSMEG_0028	48216-50093	-	625	serine-threonine protein kinase	COG0515RTKL	-	GO:0008144//drug binding;GO:0032550;GO:0004674//protein serine/threonine kinase activity	GO:0006468//protein phosphorylation;GO:0007243//intracellular protein kinase cascade	-	114.295	285.611	124.144
MSMEG_0029	47564-48238	+	224	para-aminobenzoate synthase component II	COG0512EH	-	GO:0016833//oxo-acid-lyase activity;GO:0008483//transaminase activity	GO:0009064//glutamine family amino acid metabolic process	K01664//para-aminobenzoate synthase component II; K01664 para-aminobenzoate synthetase component II [EC:2.6.1.85]	185.158	140.506	231.404
MSMEG_0030	50090-51349	-	419	serine/threonine protein kinase	COG0515RTKL	GO:0031224//intrinsic to membrane;GO:0044444//cytoplasmic part	GO:0004702//receptor signaling protein serine/threonine kinase activity;GO:0032550	GO:0007243//intracellular protein kinase cascade;GO:0051099//positive regulation of binding;GO:0022604//regulation of cell morphogenesis;GO:0006633//fatty acid biosynthetic process;GO:0006468//protein phosphorylation;GO:0044092//negative regulation of molecular function	-	105.151	178.977	99.315
MSMEG_0031	51381-52856	-	491	penicillin binding protein transpeptidase domain-containing protein	COG0768M	GO:0031224//intrinsic to membrane	GO:0008144//drug binding;GO:0016758//transferase activity, transferring hexosyl groups	GO:0022604//regulation of cell morphogenesis;GO:0000270//peptidoglycan metabolic process;GO:0042546//cell wall biogenesis	K05364//penicillin binding protein transpeptidase domain-containing protein; K05364 peptidoglycan glycosyltransferase [EC:2.4.1.129]	130.296	199.049	157.911
MSMEG_0032	52853-54268	-	471	cell cycle protein, FtsW/RodA/SpoVE family protein	COG0772D	GO:0016020//membrane	GO:0005488//binding	GO:0071840;GO:0052553	-	93.7217	199.886	108.253
MSMEG_0033	54265-55803	-	512	protein phosphatase 2C	COG0631T	-	GO:0005198//structural molecule activity;GO:0016791//phosphatase activity	-	-	148.583	260.102	188.699
MSMEG_0034	55826-56293	-	155	FHA domain-containing protein	COG1716T	GO:0031224//intrinsic to membrane	GO:0005488//binding	GO:0006950//response to stress;GO:0044117//growth of symbiont in host	-	59.4333	81.9616	64.5548
MSMEG_0035	56429-57892	-	487	FHA domain-containing protein	COG1716T	-	-	-	-	2813.94	1073.45	1993.25
MSMEG_0036	58033-58140	-	35	hypothetical protein	-	-	-	-	-	2.2859	0	0
MSMEG_0039	58655-59029	-	124	small membrane hydrophobic protein	-	-	-	-	-	0	4.18171	0
MSMEG_0040	59041-59346	-	101	hypothetical protein	-	-	-	-	-	0	7.52708	0.99315
MSMEG_0041	59348-59824	-	158	hypothetical protein	-	-	-	-	-	0	0.836342	1.9863
MSMEG_0042	59900-60463	+	187	TetR family transcriptional regulator	COG1309K	-	GO:0003676//nucleic acid binding	GO:0006351//transcription, DNA-dependent	-	41.1461	17.5632	27.8082
MSMEG_0043	60479-61303	-	274	extradiol ring-cleavage dioxygenase, class III enzyme, subunit B	COG3384S	-	GO:0005506//iron ion binding;GO:0016701//oxidoreductase activity, acting on single donors with incorporation of molecular oxygen	GO:0044237//cellular metabolic process	-	41.1461	28.4356	47.6712
MSMEG_0044	61470-63548	+	692	hypothetical protein	-	-	-	-	-	157.727	197.795	174.794
MSMEG_0045	63545-66013	+	822	hypothetical protein	-	-	-	-	-	100.579	154.305	157.911
MSMEG_0046	66010-67167	+	385	hypothetical protein	-	-	-	-	-	54.8615	70.2528	57.6027
MSMEG_0047	67182-68117	-	311	hypothetical protein	COG5178A	-	-	-	-	1042.37	363.391	711.096
MSMEG_0048	68264-68767	+	167	pyridoxamine 5'-phosphate oxidase	COG3871R	-	GO:0032553;GO:0016641//oxidoreductase activity, acting on the CH-NH2 group of donors, oxygen as acceptor	GO:0009108//coenzyme biosynthetic process	-	84.5782	69.8346	69.5205
MSMEG_0049	68769-69734	-	321	pirin	COG1741R	-	-	-	-	171.442	82.3797	141.027
MSMEG_0050	69779-70045	+	88	hypothetical protein	-	-	-	-	-	198.873	118.342	252.26
MSMEG_0051	70234-70527	-	97	transcription factor WhiB family protein	-	-	GO:0051536//iron-sulfur cluster binding	GO:0006351//transcription, DNA-dependent	-	276.593	102.452	1308.97
MSMEG_0052	70911-71690	+	259	hypothetical protein	-	GO:0030312//external encapsulating structure;GO:0016020//membrane	GO:0003676//nucleic acid binding	-	-	84.5782	111.234	268.151
MSMEG_0053	72820-74208	-	462	hypothetical protein	COG0455D	-	-	-	-	73.1487	163.505	177.774
MSMEG_0054	71738-72823	+	361	ISMsm2, transposase	COG3415L	-	-	-	-	27.4308	28.4356	38.7329
MSMEG_0055	74600-76177	+	525	hypothetical protein	-	-	-	-	-	32.0025	68.1619	226.438
MSMEG_0056	76213-76530	+	105	hypothetical protein	-	-	-	-	-	13.7154	23.8358	66.5411
MSMEG_0057	76535-77383	+	282	hypothetical protein	-	GO:0016020//membrane	-	GO:0006950//response to stress	-	45.7179	154.723	178.767
MSMEG_0058	77398-77925	+	175	hypothetical protein	-	GO:0016020//membrane	-	GO:0052553;GO:0009636//response to toxic substance	-	9.14358	29.6902	23.8356
MSMEG_0059	77918-79642	+	574	ATPase AAA	COG0464O	GO:0044424//intracellular part;GO:0016020//membrane	GO:0017111//nucleoside-triphosphatase activity;GO:0032550	GO:0009154//purine ribonucleotide catabolic process;GO:0051259//protein oligomerization;GO:0044116	-	36.5743	201.977	153.938
MSMEG_0060	79650-81089	+	479	hypothetical protein	-	GO:0016020//membrane;GO:0030312//external encapsulating structure	-	GO:0052031	-	59.4333	173.959	174.794
MSMEG_0061	81089-83317	+	742	ftsk/SpoIIIE family protein	COG1674D	GO:0031224//intrinsic to membrane;GO:0030312//external encapsulating structure	GO:0032550;GO:0003676//nucleic acid binding;GO:0016462//pyrophosphatase activity	GO:0052155;GO:0009306//protein secretion;GO:0020012;GO:0044116	-	64.0051	301.083	265.171
MSMEG_0062	83318-85099	+	593	ftsk/SpoIIIE family protein	COG1674D	GO:0031224//intrinsic to membrane;GO:0030312//external encapsulating structure;GO:0044424//intracellular part	GO:0032550;GO:0003676//nucleic acid binding;GO:0016462//pyrophosphatase activity	GO:0052155;GO:0009306//protein secretion;GO:0020012;GO:0044116	-	64.0051	263.448	172.808
MSMEG_0063	85248-85541	+	97	PE family protein	-	-	-	-	-	196.587	192.777	1971.4
MSMEG_0064	85616-86911	+	431	PPE family protein	COG5651N	-	GO:0005488//binding	-	-	507.469	693.328	5388.83
MSMEG_0065	86997-87299	+	100	hypothetical protein	-	GO:0016020//membrane;GO:0030312//external encapsulating structure	GO:0005488//binding	GO:0051704;GO:0009306//protein secretion	-	368.029	705.455	5189.21
MSMEG_0066	87331-87618	+	95	early secretory antigenic target, 6 kDa	COG4842S	GO:0030312//external encapsulating structure;GO:0044424//intracellular part;GO:0016020//membrane	GO:0042802//identical protein binding	GO:0052155;GO:0009306//protein secretion;GO:0044068	K14956//early secretory antigenic target; K14956 6 kDa early secretory antigenic target	233.161	553.659	2897.02
MSMEG_0067	87738-89162	+	474	hypothetical protein	COG0455D	GO:0016020//membrane	-	GO:0051704;GO:0009306//protein secretion	-	573.76	863.942	2320.99
MSMEG_0068	89159-90691	+	510	transmembrane protein	-	GO:0031224//intrinsic to membrane;GO:0030312//external encapsulating structure	-	GO:0052155;GO:0009306//protein secretion;GO:0020012;GO:0044068;GO:0044116	-	150.869	298.156	719.041
MSMEG_0069	91173-91874	+	233	translation initiation factor IF-2	-	-	GO:0008135//translation factor activity, nucleic acid binding	GO:0006412//translation	-	384.031	294.393	486.644
MSMEG_0070	92737-93072	+	111	hypothetical protein	-	-	-	-	-	54.8615	58.1258	70.5137
MSMEG_0071	93072-95339	+	755	hypothetical protein	COG5373S	-	-	-	-	317.74	456.225	745.856
MSMEG_0074	96469-97935	+	488	IS1549, transposase	COG5421L	-	-	-	-	128.01	108.725	64.5548
MSMEG_0075	99229-99585	+	118	hypothetical protein	-	-	-	-	-	34.2884	31.3628	49.6575
MSMEG_0076	99798-101360	+	520	antigen MTB48	COG5651N	-	-	-	-	233.161	190.268	279.075
MSMEG_0077	101776-102093	-	105	hypothetical protein	-	-	-	-	-	82.2923	58.1258	188.699
MSMEG_0078	102127-102702	-	191	hypothetical protein	-	-	-	-	-	169.156	77.7798	287.02
MSMEG_0079	102936-103682	-	248	hypothetical protein	-	-	-	-	-	13.7154	17.145	1.9863
MSMEG_0080	103713-104243	-	176	hypothetical protein	-	-	-	-	-	2.2859	27.5993	15.8904
MSMEG_0081	104251-104583	-	110	hypothetical protein	COG0718S	GO:0016020//membrane;GO:0030312//external encapsulating structure	-	GO:0052037	-	22.859	56.8713	56.6096
MSMEG_0082	104594-105988	-	464	hypothetical protein	-	GO:0031224//intrinsic to membrane	GO:0005488//binding	-	-	64.0051	159.323	135.068
MSMEG_0083	105985-107334	-	449	membrane-anchored mycosin mycp1	COG1404O	GO:0044464//cell part;GO:0016020//membrane	GO:0004175//endopeptidase activity	GO:0019538//protein metabolic process;GO:0051704;GO:0046903//secretion	-	77.7205	189.013	143.014
MSMEG_0084	107565-107822	-	85	phosphocarrier protein HPr	COG1925G	GO:0044424//intracellular part	GO:0005402//cation:sugar symporter activity;GO:0016772//transferase activity, transferring phosphorus-containing groups	GO:0006796//phosphate-containing compound metabolic process;GO:0008643//carbohydrate transport	-	9.14358	15.4723	2.97945
MSMEG_0085	107834-109849	-	671	PTS system, Fru family protein, IIABC components	COG1299G	GO:0016020//membrane	GO:0022804;GO:0003824//catalytic activity;GO:0015144//carbohydrate transmembrane transporter activity	GO:0008643//carbohydrate transport	K02768//PTS system; K02768 PTS system, fructose-specific IIA component	9.14358	44.3261	9.9315
MSMEG_0086	109846-110829	-	327	1-phosphofructokinase	COG1105G	-	GO:0016772//transferase activity, transferring phosphorus-containing groups	-	K00882//1-phosphofructokinase; K00882 1-phosphofructokinase [EC:2.7.1.56]	0	18.8177	2.97945
MSMEG_0087	110826-111593	-	255	glucitol operon repressor	COG1349KG	GO:0044464//cell part	GO:0003676//nucleic acid binding;GO:0001071//nucleic acid binding transcription factor activity	GO:0006351//transcription, DNA-dependent	-	2.2859	17.9814	13.9041
MSMEG_0088	111735-113369	+	544	phosphoenolpyruvate-protein phosphotransferase	COG1080G	GO:0044424//intracellular part	GO:0043169//cation binding;GO:0016775//phosphotransferase activity, nitrogenous group as acceptor;GO:0005402//cation:sugar symporter activity	GO:0006796//phosphate-containing compound metabolic process;GO:0008643//carbohydrate transport	K08483//ptsI; phosphoenolpyruvate-protein phosphotransferase [EC:2.7.3.9]	61.7192	44.3261	50.6507
MSMEG_0089	113433-114407	+	324	chromosome condensation protein	COG1741R	-	-	-	-	139.44	43.4898	45.6849
MSMEG_0090	114447-116594	-	715	hypothetical protein	COG1289S	-	-	-	-	80.0064	99.9429	89.3835
MSMEG_0091	116600-117193	-	197	transcriptional regulator	COG1309K	-	GO:0003676//nucleic acid binding	GO:0006351//transcription, DNA-dependent	-	96.0076	172.705	58.5959
MSMEG_0092	117306-117941	+	211	transcriptional regulatory protein	COG1309K	GO:0044444//cytoplasmic part;GO:0016020//membrane	GO:0003676//nucleic acid binding	GO:0006351//transcription, DNA-dependent	-	1024.08	1013.65	696.198
MSMEG_0093	118003-118965	+	320	methyltransferase	COG3315Q	-	-	-	-	4.57179	6.69074	14.8973
MSMEG_0094	119878-120057	-	59	hypothetical protein	-	-	-	-	-	48.0038	8.36342	7.9452
MSMEG_0095	118962-119897	+	311	methyltransferase	COG3315Q	-	GO:0016741	GO:0008152//metabolic process	-	50.2897	15.4723	39.726
MSMEG_0096	120261-121115	+	284	peroxisomal hydratase-dehydrogenase-epimerase	COG1028IQR	-	GO:0036094//small molecule binding;GO:0016616//oxidoreductase activity, acting on the CH-OH group of donors, NAD or NADP as acceptor	-	K00100//peroxisomal hydratase-dehydrogenase-epimerase; K00100	61.7192	61.8893	65.5479
MSMEG_0097	121119-122084	+	321	oxidoreductase, zinc-binding dehydrogenase	COG0604CR	GO:0016020//membrane	GO:0046914//transition metal ion binding;GO:0036094//small molecule binding;GO:0016655//oxidoreductase activity, acting on NAD(P)H, quinone or similar compound as acceptor	-	-	20.5731	19.654	13.9041
MSMEG_0098	122105-122818	+	237	methyltransferase	COG2226H	-	GO:0016741	GO:0008152//metabolic process	-	235.447	168.941	317.808
MSMEG_0099	122829-123314	+	161	hypothetical protein	COG2839S	-	-	-	-	32.0025	43.908	30.7877
MSMEG_0100	123837-124643	-	268	phosphotyrosine protein phosphatase ptpb	COG2365T	-	GO:0004721//phosphoprotein phosphatase activity	GO:0006470//protein dephosphorylation	-	48.0038	60.2167	47.6712
MSMEG_0101	123311-123865	+	184	hypothetical protein	COG2353S	-	-	-	-	27.4308	89.9068	78.4589
MSMEG_0102	124640-125875	-	411	acyl-CoA dehydrogenase	COG1960I	-	GO:0016627//oxidoreductase activity, acting on the CH-CH group of donors;GO:0000166//nucleotide binding	-	K00249//acyl-CoA dehydrogenase; K00249 acyl-CoA dehydrogenase [EC:1.3.8.7]	201.159	103.288	150.959
MSMEG_0103	125900-127099	-	399	major facilitator family protein transporter	COG2814G	GO:0031224//intrinsic to membrane	-	-	-	11.4295	13.7996	1.9863
MSMEG_0104	127143-128024	-	293	LysR family transcriptional regulator	COG0583K	-	GO:0003676//nucleic acid binding;GO:0001071//nucleic acid binding transcription factor activity	GO:0006351//transcription, DNA-dependent	-	45.7179	25.5084	47.6712
MSMEG_0105	128084-128734	+	216	LuxR family transcriptional regulator	COG2197TK	GO:0044424//intracellular part	GO:0004871//signal transducer activity;GO:0001071//nucleic acid binding transcription factor activity;GO:0003677//DNA binding	GO:0007165//signal transduction;GO:0006351//transcription, DNA-dependent	K07684//LuxR family transcriptional regulator; K07684 two-component system, NarL family, nitrate/nitrite response regulator NarL	75.4346	174.796	146.986
MSMEG_0106	128750-129916	+	388	sensory histidine kinase	COG4585T	-	-	GO:0009987//cellular process	-	25.1449	86.1433	56.6096
MSMEG_0107	129926-131527	-	533	cell envelope-related function transcriptional attenuator	COG1316K	-	-	-	-	333.741	237.103	277.089
MSMEG_0108	131570-132709	-	379	acyl-CoA dehydrogenase	COG1960I	-	GO:0016627//oxidoreductase activity, acting on the CH-CH group of donors	GO:0008152//metabolic process	K00257//acyl-CoA dehydrogenase; K00257	70.8628	77.3617	107.26
MSMEG_0109	132711-134153	-	480	NAD(P) transhydrogenase subunit beta	COG1282C	GO:0031224//intrinsic to membrane	GO:0008746//NAD(P)+ transhydrogenase activity;GO:0000166//nucleotide binding	-	K00325//pntB; NAD(P) transhydrogenase subunit beta [EC:1.6.1.2]	137.154	128.797	182.74
MSMEG_0110	134172-135713	-	513	NAD(P) transhydrogenase subunit alpha	COG3288C	-	GO:0008746//NAD(P)+ transhydrogenase activity	GO:0006818//hydrogen transport	K00324//pntA; NAD(P) transhydrogenase subunit alpha [EC:1.6.1.2]	180.586	155.56	194.657
MSMEG_0111	135783-136787	-	334	magnesium transporter	COG0598P	GO:0016020//membrane	GO:0008324//cation transmembrane transporter activity	GO:0006812//cation transport	-	82.2923	55.1986	92.363
MSMEG_0113	136950-137810	+	286	taurine transporter permease TauC	COG0600P	GO:0016020//membrane	-	-	K15552//taurine transporter permease TauC; K15552 taurine transport system permease protein	0	10.0361	0
MSMEG_0114	137817-138845	+	342	extracellular solute-binding protein	COG4521P	-	-	-	K15551//extracellular solute-binding protein; K15551 taurine transport system substrate-binding protein	4.57179	8.36342	0
MSMEG_0115	139607-140287	-	226	haloacid dehalogenase	COG1011R	-	GO:0019120//hydrolase activity, acting on acid halide bonds, in C-halide compounds	-	K01560//dehII; haloacid dehalogenase [EC:3.8.1.2]	0	10.8725	3.9726
MSMEG_0116	138829-139626	+	265	taurine import ATP-binding protein TauB	COG1116P	-	GO:0017111//nucleoside-triphosphatase activity;GO:0032550;GO:0005368//taurine transmembrane transporter activity	GO:0009154//purine ribonucleotide catabolic process	K10831//taurine import ATP-binding protein TauB; K10831 taurine transport system ATP-binding protein [EC:3.6.3.36]	4.57179	2.50903	1.9863
MSMEG_0117	140284-141147	-	287	hydrolase	COG0596R	-	GO:0016740//transferase activity;GO:0019120//hydrolase activity, acting on acid halide bonds, in C-halide compounds	-	-	13.7154	17.145	5.9589
MSMEG_0118	141232-141732	+	166	hypothetical protein	COG5516R	-	-	-	-	281.165	155.142	273.116
MSMEG_0119	141740-141850	-	36	hypothetical protein	-	-	-	-	-	249.163	235.849	362.5
MSMEG_0120	141969-142628	+	219	transcriptional regulatory protein	COG1309K	-	GO:0003676//nucleic acid binding	GO:0006351//transcription, DNA-dependent	-	516.613	85.3069	143.014
MSMEG_0121	142625-143398	+	257	rhamnolipid biosynthesis 3-oxoacyl-ACP reductase	COG1028IQR	-	GO:0036094//small molecule binding;GO:0004312//fatty acid synthase activity	-	-	153.155	38.8899	24.8288
MSMEG_0122	143535-144542	+	335	periplasmic solute-binding protein	COG3181S	GO:0030313	-	-	-	4.57179	13.3815	9.9315
MSMEG_0123	144542-145048	+	168	hypothetical protein	-	-	-	-	-	9.14358	3.76354	0
MSMEG_0124	146549-147232	-	227	GntR family transcriptional regulator	COG2186K	GO:0044464//cell part	GO:0003676//nucleic acid binding;GO:0001071//nucleic acid binding transcription factor activity	GO:0006351//transcription, DNA-dependent	-	0	13.7996	10.9247
MSMEG_0125	145067-146593	+	508	integral membrane protein	COG3333S	-	-	-	K07793//integral membrane protein; K07793 putative tricarboxylic transport membrane protein	0	9.19977	3.9726
MSMEG_0126	147229-148347	-	372	mandelate racemase/muconate lactonizing enzyme	COG4948MR	-	GO:0016856;GO:0016836//hydro-lyase activity	GO:0006520//cellular amino acid metabolic process	-	89.1499	48.926	135.068
MSMEG_0127	148387-149478	-	363	oxidoreductase, zinc-binding dehydrogenase	COG1062C	-	GO:0046914//transition metal ion binding;GO:0036094//small molecule binding;GO:0016616//oxidoreductase activity, acting on the CH-OH group of donors, NAD or NADP as acceptor	-	K00001//oxidoreductase; K00001 alcohol dehydrogenase [EC:1.1.1.1]	189.729	90.325	93.3561
MSMEG_0128	149514-149963	+	149	thioesterase	COG0824R	-	-	-	-	18.2872	15.4723	17.8767
MSMEG_0129	149990-150424	+	144	cyclase/dehydrase	COG2867I	-	-	-	-	125.724	58.1258	91.3698
MSMEG_0130	150431-151123	-	230	GntR family transcriptional regulator	COG1802K	GO:0044464//cell part	GO:0003676//nucleic acid binding;GO:0001071//nucleic acid binding transcription factor activity	GO:0006351//transcription, DNA-dependent	-	132.582	141.342	240.342
MSMEG_0131	151273-152907	+	544	long-chain-fatty-acid--CoA ligase	COG0318IQ	-	GO:0016405//CoA-ligase activity	-	-	43.432	120.851	87.3972
MSMEG_0132	153100-153900	+	266	hypothetical protein	COG0767Q	GO:0016020//membrane	-	-	-	272.022	699.182	249.281
MSMEG_0133	153902-154771	+	289	ABC transporter	COG0767Q	-	-	-	-	237.733	634.366	260.205
MSMEG_0134	154776-156005	+	409	virulence factor Mce family protein	COG1463Q	-	GO:0003824//catalytic activity	-	-	491.468	1309.29	604.829
MSMEG_0135	156002-157033	+	343	virulence factor Mce family protein	COG1463Q	-	-	-	-	230.876	825.052	320.788
MSMEG_0136	157030-158604	+	524	virulence factor Mce family protein	COG1463Q	-	-	-	-	331.455	1104.39	387.329
MSMEG_0137	158623-160266	+	547	virulence factor mce family protein	COG1463Q	-	-	-	-	393.174	1270.4	568.082
MSMEG_0138	160266-161438	+	390	virulence factor Mce family protein	COG1463Q	-	-	-	-	347.456	1223.15	557.157
MSMEG_0139	161440-162996	+	518	mce-family protein mce1f	COG1463Q	-	-	-	-	347.456	1223.15	448.904
MSMEG_0140	162966-163574	+	202	mce associated membrane protein	-	GO:0016021//integral to membrane	-	GO:0044116	-	36.5743	166.432	50.6507
MSMEG_0141	163571-164539	+	322	mce associated transmembrane protein	COG1714S	GO:0031224//intrinsic to membrane	-	-	-	9.14358	35.9627	3.9726
MSMEG_0142	164536-165084	+	182	hypothetical protein	-	-	-	-	-	0	19.2359	0.99315
MSMEG_0143	165051-165941	+	296	mce associated membrane protein	-	-	-	-	-	0	40.5626	15.8904
MSMEG_0144	166609-168477	-	622	HNH endonuclease	COG5373S	-	GO:0004518//nuclease activity	-	-	13.7154	37.6354	7.9452
MSMEG_0145	165944-166612	+	222	hypothetical protein	COG3619S	-	-	-	-	4.57179	6.27257	6.95205
MSMEG_0146	168543-169361	-	272	mosc domain-containing protein	COG3217R	-	GO:0043168;GO:0046914//transition metal ion binding	-	-	1213.81	265.121	525.377
MSMEG_0147	169419-170333	-	304	C-5 sterol desaturase	COG3000I	-	GO:0046914//transition metal ion binding;GO:0003824//catalytic activity	GO:0006631//fatty acid metabolic process	K00258//C-5 sterol desaturase; K00258	27.4308	33.8719	28.8014
MSMEG_0148	170367-170996	-	209	TetR family transcriptional regulator	COG1309K	-	GO:0003676//nucleic acid binding	GO:0006351//transcription, DNA-dependent	-	11.4295	16.3087	7.9452
MSMEG_0149	171077-172504	-	475	thiamine biosynthesis protein ThiC	COG0422H	GO:0044444//cytoplasmic part;GO:0016020//membrane	GO:0046914//transition metal ion binding;GO:0051536//iron-sulfur cluster binding;GO:0003824//catalytic activity	GO:0006772//thiamine metabolic process;GO:0009108//coenzyme biosynthetic process	-	0	12.5451	5.9589
MSMEG_0150	172501-173934	-	477	NAD(P) transhydrogenase subunit beta	COG1282C	GO:0031224//intrinsic to membrane	GO:0008746//NAD(P)+ transhydrogenase activity;GO:0000166//nucleotide binding	-	K00325//NAD(P) transhydrogenase subunit beta; K00325 NAD(P) transhydrogenase subunit beta [EC:1.6.1.2]	29.7166	26.3448	9.9315
MSMEG_0151	173931-174254	-	107	PntAB protein	COG3288C	-	GO:0008746//NAD(P)+ transhydrogenase activity	-	K00324//PntAB protein; K00324 NAD(P) transhydrogenase subunit alpha [EC:1.6.1.2]	11.4295	4.18171	4.96575
MSMEG_0152	174258-175340	-	360	alanine dehydrogenase	COG3288C	-	GO:0008746//NAD(P)+ transhydrogenase activity	GO:0006818//hydrogen transport	K00324//alanine dehydrogenase; K00324 NAD(P) transhydrogenase subunit alpha [EC:1.6.1.2]	20.5731	25.9266	23.8356
MSMEG_0153	175555-176568	+	337	2-dehydropantoate 2-reductase	COG1893H	GO:0044424//intracellular part	GO:0016616//oxidoreductase activity, acting on the CH-OH group of donors, NAD or NADP as acceptor;GO:0048037//cofactor binding;GO:0000166//nucleotide binding	GO:0009108//coenzyme biosynthetic process	K00077//panE; 2-dehydropantoate 2-reductase [EC:1.1.1.169]	57.1474	45.1625	79.452
MSMEG_0154	176579-178012	+	477	pyruvate kinase	COG0469G	-	GO:0031420;GO:0016301//kinase activity	GO:0006796//phosphate-containing compound metabolic process;GO:0006007//glucose catabolic process	K00873//pyk; pyruvate kinase [EC:2.7.1.40]	38.8602	55.6168	55.6164
MSMEG_0155	178054-178524	-	156	transcriptional regulator	COG3829KT	-	GO:0004673//protein histidine kinase activity;GO:0060089	GO:0007165//signal transduction;GO:0006351//transcription, DNA-dependent	-	27.4308	18.3995	17.8767
MSMEG_0156	178631-179557	+	308	LysR family transcriptional regulator	COG0583K	-	GO:0003676//nucleic acid binding;GO:0001071//nucleic acid binding transcription factor activity	GO:0006631//fatty acid metabolic process;GO:0048583;GO:0006351//transcription, DNA-dependent	-	45.7179	26.763	13.9041
MSMEG_0157	179717-181450	+	577	oxalyl-CoA decarboxylase	COG0028EH	-	GO:0046872//metal ion binding;GO:0019842//vitamin binding;GO:0016831//carboxy-lyase activity	GO:0033609//oxalate metabolic process	K01577//oxalyl-CoA decarboxylase; K01577 oxalyl-CoA decarboxylase [EC:4.1.1.8]	25.1449	33.4537	18.8699
MSMEG_0158	181519-182781	+	420	formyl-coenzyme A transferase	COG1804C	-	GO:0008410//CoA-transferase activity	GO:0033609//oxalate metabolic process	-	4.57179	53.9441	26.8151
MSMEG_0159	182884-183369	+	161	formate dehydrogenase subunit gamma	COG1905C	-	GO:0051536//iron-sulfur cluster binding;GO:0016620//oxidoreductase activity, acting on the aldehyde or oxo group of donors, NAD or NADP as acceptor;GO:0043169//cation binding	-	K00127//formate dehydrogenase subunit gamma; K00127 formate dehydrogenase, gamma subunit	4.57179	5.01805	0.99315
MSMEG_0160	183366-184964	+	532	formate dehydrogenase subunit beta	COG1894C	-	GO:0016620//oxidoreductase activity, acting on the aldehyde or oxo group of donors, NAD or NADP as acceptor;GO:0051536//iron-sulfur cluster binding;GO:0050136//NADH dehydrogenase (quinone) activity;GO:0032553;GO:0043169//cation binding	-	K00124//formate dehydrogenase subunit beta; K00124 formate dehydrogenase, beta subunit	0	24.2539	4.96575
MSMEG_0161	184961-187780	+	939	formate dehydrogenase subunit alpha	COG3383R	GO:0043234//protein complex	GO:0016620//oxidoreductase activity, acting on the aldehyde or oxo group of donors, NAD or NADP as acceptor;GO:0046914//transition metal ion binding;GO:0051536//iron-sulfur cluster binding	GO:0032787//monocarboxylic acid metabolic process	K00123//formate dehydrogenase subunit alpha; K00123 formate dehydrogenase, alpha subunit [EC:1.2.1.2]	4.57179	24.6721	18.8699
MSMEG_0162	187782-188006	+	74	NAD-dependent formate dehydrogenase subunit delta	-	-	GO:0016620//oxidoreductase activity, acting on the aldehyde or oxo group of donors, NAD or NADP as acceptor	-	K00126//NAD-dependent formate dehydrogenase subunit delta; K00126 formate dehydrogenase, delta subunit [EC:1.2.1.2]	4.57179	2.50903	0
MSMEG_0163	188070-188381	-	103	hypothetical protein	-	-	-	-	-	2.2859	5.8544	12.911
MSMEG_0164	188427-189770	-	447	transmembrane transporter	COG2271G	GO:0016020//membrane	-	GO:0051234//establishment of localization	-	29.7166	28.0175	61.5753
MSMEG_0165	189944-190786	+	280	formate dehydrogenase accessory protein	COG1526C	GO:0044424//intracellular part;GO:0043234//protein complex	GO:0016620//oxidoreductase activity, acting on the aldehyde or oxo group of donors, NAD or NADP as acceptor	-	-	484.61	89.0705	313.836
MSMEG_0166	190817-191545	-	242	GntR family transcriptional regulator	COG1802K	GO:0044464//cell part	GO:0003676//nucleic acid binding;GO:0001071//nucleic acid binding transcription factor activity	GO:0006351//transcription, DNA-dependent	-	1579.55	254.666	868.013
MSMEG_0167	191746-193149	-	467	transmembrane transporter	COG2271G	GO:0031224//intrinsic to membrane	-	-	-	182.872	146.778	132.089
MSMEG_0168	193685-194971	+	428	formyl-coenzyme A transferase	COG1804C	-	GO:0008410//CoA-transferase activity	GO:0033609//oxalate metabolic process	-	50.2897	26.763	21.8493
MSMEG_0169	195087-195203	-	38	hypothetical protein	-	-	-	-	-	20.5731	12.9633	17.8767
MSMEG_0170	195185-196567	+	460	transmembrane transporter	COG2271G	GO:0031224//intrinsic to membrane	-	-	-	137.154	118.761	86.4041
MSMEG_0171	196658-197587	+	309	histone deacetylase superfamily protein	COG0123BQ	-	GO:0017136//NAD-dependent histone deacetylase activity	GO:0016575//histone deacetylation	-	32.0025	16.3087	19.863
MSMEG_0172	197588-198190	-	200	transmembrane protein	-	-	-	-	-	0	10.4543	1.9863
MSMEG_0173	198371-198691	-	106	hypothetical protein	-	-	-	-	-	4.57179	4.18171	0
MSMEG_0174	198688-199059	-	123	inner membrane protein	COG2149S	-	-	-	-	4.57179	4.59988	0
MSMEG_0175	199157-200293	+	378	FAD dependent oxidoreductase	COG0665E	-	-	-	-	13.7154	20.9086	11.9178
MSMEG_0176	200304-201158	+	284	glutamine ABC transporter periplasmic protein	COG0834ET	GO:0030313	-	GO:0051234//establishment of localization	-	13.7154	8.7816	1.9863
MSMEG_0177	201116-202087	+	323	polar amino acid ABC transporter inner membrane protein	COG0765E	GO:0031224//intrinsic to membrane	GO:0015114//phosphate ion transmembrane transporter activity;GO:0003824//catalytic activity	GO:0051234//establishment of localization	-	2.2859	7.10891	4.96575
MSMEG_0178	202084-202866	+	260	ATP-binding protein	COG1126E	-	GO:0032550;GO:0015424//amino acid-transporting ATPase activity;GO:0019829//cation-transporting ATPase activity	GO:0009154//purine ribonucleotide catabolic process	-	4.57179	10.4543	3.9726
MSMEG_0179	202876-203547	-	223	GntR family transcriptional regulator	COG1802K	GO:0044464//cell part	GO:0003676//nucleic acid binding;GO:0001071//nucleic acid binding transcription factor activity	GO:0006351//transcription, DNA-dependent	-	34.2884	23.4176	54.6233
MSMEG_0180	203664-204173	-	169	HTH-type transcriptional regulator	COG1309K	-	-	-	-	13.7154	11.2906	1.9863
MSMEG_0181	204225-205163	+	312	alpha-ketoglutarate-dependent taurine dioxygenase	COG2175Q	-	GO:0016701//oxidoreductase activity, acting on single donors with incorporation of molecular oxygen;GO:0016706//oxidoreductase activity, acting on paired donors, with incorporation or reduction of molecular oxygen, 2-oxoglutarate as one donor, and incorporation of one atom each of oxygen into both donors	-	K03119//alpha-ketoglutarate-dependent taurine dioxygenase; K03119 taurine dioxygenase [EC:1.14.11.17]	2.2859	14.636	2.97945
MSMEG_0182	205190-206347	+	385	epoxide hydrolase 1	COG0596R	-	GO:0016803	-	-	11.4295	30.1083	26.8151
MSMEG_0183	208033-208584	-	183	hypothetical protein	-	-	-	-	-	2.2859	11.2906	0.99315
MSMEG_0184	206362-208134	+	590	transferase	COG0405E	-	GO:0016755	GO:0006790//sulfur compound metabolic process	K00681//transferase; K00681 gamma-glutamyltranspeptidase [EC:2.3.2.2]	98.2935	99.5247	91.3698
MSMEG_0185	208581-211442	-	953	MmpL6 protein	COG2409R	GO:0031224//intrinsic to membrane	-	-	-	11.4295	31.781	8.93835
MSMEG_0186	211421-211915	-	164	MmpS2 protein	-	-	-	-	-	2.2859	3.76354	1.9863
MSMEG_0187	212548-213024	-	158	acetyltransferase	COG1246E	-	GO:0004596//peptide alpha-N-acetyltransferase activity	-	-	38.8602	49.3442	47.6712
MSMEG_0188	212103-212558	+	151	MarR family transcriptional regulator	COG1846K	GO:0044464//cell part	GO:0003676//nucleic acid binding;GO:0001071//nucleic acid binding transcription factor activity	GO:0006351//transcription, DNA-dependent	-	68.5769	83.6342	108.253
MSMEG_0189	212999-214165	-	388	anhydro-N-acetylmuramic acid kinase	COG2377O	-	GO:0016740//transferase activity	GO:1901135	-	2.2859	5.8544	3.9726
MSMEG_0190	214183-215742	-	519	integral membrane transporter	COG0591ER	GO:0016020//membrane	-	GO:0051234//establishment of localization	-	4.57179	16.3087	5.9589
MSMEG_0191	215751-216680	-	309	BadF/BadG/BcrA/BcrD ATPase	COG2971G	-	-	-	-	6.85769	14.636	7.9452
MSMEG_0192	216912-217814	+	300	RpiR family transcriptional regulator protein	COG1737K	-	GO:0005488//binding;GO:0001071//nucleic acid binding transcription factor activity	GO:0006351//transcription, DNA-dependent	-	41.1461	16.3087	26.8151
MSMEG_0193	217828-218724	+	298	N-acetylmuramic acid 6-phosphate etherase	COG2103R	-	GO:0005488//binding;GO:0016829//lyase activity;GO:0016772//transferase activity, transferring phosphorus-containing groups	GO:0046348;GO:0006796//phosphate-containing compound metabolic process;GO:0044238//primary metabolic process	K07106//murQ; N-acetylmuramic acid 6-phosphate etherase [EC:4.2.1.126]	36.5743	33.4537	31.7808
MSMEG_0194	218725-219423	-	232	serine esterase, cutinase	-	-	GO:0052689	-	-	32.0025	61.4712	27.8082
MSMEG_0195	219598-221238	+	546	steroid monooxygenase	COG2072P	-	GO:0016709//oxidoreductase activity, acting on paired donors, with incorporation or reduction of molecular oxygen, NAD(P)H as one donor, and incorporation of one atom of oxygen	-	-	107.437	58.544	46.6781
MSMEG_0196	221243-222139	+	298	dehydrogenase	COG2141C	-	GO:0003824//catalytic activity	-	-	9.14358	18.3995	3.9726
MSMEG_0197	222149-222793	-	214	nudix hydrolase	COG1051F	-	GO:0003824//catalytic activity	-	-	2.2859	4.59988	1.9863
MSMEG_0198	222803-223936	-	377	acyl-CoA dehydrogenase	COG1960I	-	GO:0016627//oxidoreductase activity, acting on the CH-CH group of donors;GO:0000166//nucleotide binding	-	-	0	14.2178	1.9863
MSMEG_0200	225160-227712	+	850	hypothetical protein	COG1390C	-	-	-	-	674.339	669.492	2210.75
MSMEG_0201	227725-228231	-	168	hypothetical protein	-	-	GO:0003824//catalytic activity	-	-	93.7217	122.524	95.3424
MSMEG_0202	227950-229272	+	440	IS1096, tnpA protein	COG3464L	-	-	-	-	32.0025	28.8538	37.7397
MSMEG_0203	229280-229981	-	233	IS1096, tnpR protein	-	-	-	-	-	80.0064	92.834	69.5205
MSMEG_0204	230210-232255	+	681	hypothetical protein	-	-	-	-	-	45.7179	85.7251	338.664
MSMEG_0205	232344-232667	-	107	tetracenomycin polyketide synthesis hydroxylase TcmH	COG3224S	-	GO:0016491//oxidoreductase activity	-	-	4.57179	6.69074	8.93835
MSMEG_0206	233161-235296	-	711	acyltransferase	COG1835I	-	GO:0016746//transferase activity, transferring acyl groups	-	-	148.583	111.652	43.6986
MSMEG_0207	232728-233168	+	146	MarR family transcriptional regulator	COG1846K	GO:0044464//cell part	GO:0001071//nucleic acid binding transcription factor activity	GO:0006351//transcription, DNA-dependent	-	22.859	11.2906	16.8836
MSMEG_0208	235408-235785	+	125	ribonuclease	COG4290F	-	GO:0004540//ribonuclease activity;GO:0004519//endonuclease activity;GO:0003676//nucleic acid binding	-	-	22.859	27.5993	25.8219
MSMEG_0209	235782-236060	+	92	ribonuclease inhibitor	COG2732K	-	-	-	-	11.4295	16.3087	6.95205
MSMEG_0210	236061-237149	-	362	LprO protein	COG4632G	-	-	-	-	93.7217	189.85	52.637
MSMEG_0211	237244-239607	-	787	ABC transporter ATP-binding protein	COG0178L	-	GO:0017111//nucleoside-triphosphatase activity;GO:0032550	GO:0009154//purine ribonucleotide catabolic process	-	43.432	208.667	120.171
MSMEG_0212	239607-240026	-	139	lyase	COG2764S	-	GO:0016701//oxidoreductase activity, acting on single donors with incorporation of molecular oxygen	-	-	18.2872	50.5987	39.726
MSMEG_0213	240031-240471	-	146	transcriptional regulator	COG2207K	GO:0044464//cell part	GO:0003677//DNA binding;GO:0001071//nucleic acid binding transcription factor activity	GO:0006351//transcription, DNA-dependent	-	57.1474	68.9982	70.5137
MSMEG_0214	240488-241771	-	427	L-sorbosone dehydrogenase	COG2133G	-	GO:0048037//cofactor binding;GO:0016614//oxidoreductase activity, acting on CH-OH group of donors	GO:0044238//primary metabolic process	-	496.039	103.288	322.774
MSMEG_0215	241749-242465	-	238	hypothetical protein	COG1741R	-	-	-	-	779.491	122.106	393.288
MSMEG_0216	242603-243397	+	264	3-hydroxyacyl-CoA dehydrogenase	COG1028IQR	-	GO:0036094//small molecule binding;GO:0003824//catalytic activity	-	-	290.309	332.446	184.726
MSMEG_0217	243477-244601	-	374	alcohol dehydrogenase	COG1062C	-	GO:0046914//transition metal ion binding;GO:0036094//small molecule binding;GO:0016616//oxidoreductase activity, acting on the CH-OH group of donors, NAD or NADP as acceptor	-	K00121//alcohol dehydrogenase; K00121 S-(hydroxymethyl)glutathione dehydrogenase / alcohol dehydrogenase	50.2897	310.283	37.7397
MSMEG_0218	244773-245267	+	164	3-demethylubiquinone-9 3-methyltransferase	COG3865S	-	GO:0016741	GO:0008152//metabolic process	-	9.14358	13.7996	9.9315
MSMEG_0219	245271-246293	-	340	RNA polymerase factor sigma-70	COG1595K	GO:0016020//membrane	GO:0016779//nucleotidyltransferase activity;GO:0003676//nucleic acid binding;GO:0000996;GO:0001071//nucleic acid binding transcription factor activity	GO:0006281//DNA repair;GO:0009628//response to abiotic stimulus;GO:0006351//transcription, DNA-dependent	-	525.756	373.845	383.356
MSMEG_0220	246357-247199	+	280	monoglyceride lipase	COG2267I	-	GO:0016298//lipase activity	-	K01054//monoglyceride lipase; K01054 acylglycerol lipase [EC:3.1.1.23]	4.57179	16.3087	1.9863
MSMEG_0221	247214-248173	+	319	hypothetical protein	-	-	-	-	-	0	31.781	9.9315
MSMEG_0222	248214-248957	+	247	hypothetical protein	-	-	-	-	-	41.1461	33.4537	29.7945
MSMEG_0223	248954-249436	+	160	hypothetical protein	-	-	-	-	-	2.2859	5.43623	0
MSMEG_0224	249456-250112	+	218	O-methyltransferase MdmC	COG4122R	-	GO:0008168//methyltransferase activity	GO:0008152//metabolic process	K00599//O-methyltransferase MdmC; K00599	0	14.636	2.97945
MSMEG_0225	250120-253017	-	965	MmpL4 protein	COG2409R	GO:0031224//intrinsic to membrane	-	-	-	146.297	82.3797	64.5548
MSMEG_0226	253014-253442	-	142	MmpS5 protein	-	GO:0031224//intrinsic to membrane	-	-	-	6.85769	15.4723	6.95205
MSMEG_0227	253688-254257	+	189	TetR family transcriptional regulator	COG1309K	-	GO:0003676//nucleic acid binding	GO:0006351//transcription, DNA-dependent	-	324.597	68.5801	82.4315
MSMEG_0228	254330-257482	+	1050	adenylate and guanylate cyclase catalytic domain-containing protein	COG3899R	-	GO:0016829//lyase activity	GO:0009165//nucleotide biosynthetic process;GO:0046058//cAMP metabolic process;GO:0007165//signal transduction	K01768//adenylate and guanylate cyclase catalytic domain-containing protein; K01768 adenylate cyclase [EC:4.6.1.1]	265.164	250.485	317.808
MSMEG_0229	257573-259288	-	571	dihydroxy-acid dehydratase	COG0129EG	-	GO:0043169//cation binding;GO:0051536//iron-sulfur cluster binding;GO:0016836//hydro-lyase activity	GO:0008652//cellular amino acid biosynthetic process;GO:0006549//isoleucine metabolic process;GO:0006573//valine metabolic process	K01687//ilvD; dihydroxy-acid dehydratase [EC:4.2.1.9]	388.602	413.989	450.89
MSMEG_0230	259367-259672	+	101	hypothetical protein	COG1937S	-	-	-	-	896.071	147.614	555.171
MSMEG_0231	259691-259990	-	99	hypothetical protein	COG0011S	-	-	-	-	54.8615	21.7449	36.7466
MSMEG_0232	260053-261282	+	409	sugar transporter family protein	COG2814G	GO:0016020//membrane	-	-	-	16.0013	16.7268	15.8904
MSMEG_0233	261440-262480	+	346	lipoprotein Lpps	COG1376S	-	GO:0003824//catalytic activity	-	-	2631.07	1424.71	2715.27
MSMEG_0234	262543-264543	-	666	metallopeptidase	COG3590O	-	GO:0004175//endopeptidase activity	GO:0019538//protein metabolic process	-	1206.95	537.35	972.294
MSMEG_0235	264607-265227	+	206	hypothetical protein	-	-	-	-	-	4.57179	12.5451	5.9589
MSMEG_0236	265224-265913	+	229	transmembrane protein	-	-	-	-	-	13.7154	18.3995	5.9589
MSMEG_0237	266047-267453	+	468	ISMsm3, transposase	-	-	-	-	-	198.873	22.1631	35.7534
MSMEG_0238	267632-268102	-	156	O-acetylhomoserine/O-acetylserine sulfhydrylase	COG1832R	-	GO:0036094//small molecule binding	-	-	0	11.2906	2.97945
MSMEG_0239	268095-269390	-	431	O-acetylhomoserine/O-acetylserine sulfhydrylase	COG2873E	-	GO:0016835//carbon-oxygen lyase activity;GO:0016765//transferase activity, transferring alkyl or aryl (other than methyl) groups;GO:0043168	GO:0071265	K01740//O-acetylhomoserine/O-acetylserine sulfhydrylase; K01740 O-acetylhomoserine (thiol)-lyase [EC:2.5.1.49]	0	33.4537	11.9178
MSMEG_0240	269466-270074	-	202	hypothetical protein	-	-	GO:0003676//nucleic acid binding	-	-	70.8628	113.324	81.4383
MSMEG_0241	270077-272941	-	954	MmpL11 protein	COG2409R	GO:0031224//intrinsic to membrane	-	-	-	224.018	474.206	291.986
MSMEG_0242	273263-273844	+	193	hypothetical protein	-	-	-	-	-	75.4346	30.5265	23.8356
MSMEG_0243	274044-274394	+	116	hypothetical protein	-	-	-	-	-	582.904	1574	621.712
MSMEG_0244	274400-275140	+	246	two component response transcriptional regulatory protein prra	COG0745TK	-	GO:0004871//signal transducer activity;GO:0003676//nucleic acid binding	GO:0006351//transcription, DNA-dependent;GO:0007165//signal transduction	-	107.437	388.899	156.918
MSMEG_0245	276501-276869	-	122	transmembrane protein	-	GO:0031224//intrinsic to membrane	-	-	-	0	9.19977	6.95205
MSMEG_0246	275161-276513	+	450	sensor-type histidine kinase PrrB	COG0642T	GO:0016020//membrane	GO:0060089;GO:0036094//small molecule binding;GO:0004673//protein histidine kinase activity;GO:0097159//organic cyclic compound binding	GO:0006796//phosphate-containing compound metabolic process;GO:0007165//signal transduction	-	0	35.5446	13.9041
MSMEG_0247	276856-278070	-	404	secreted peptidase	COG0739M	-	-	-	-	32.0025	99.5247	35.7534
MSMEG_0248	278070-279161	-	363	hypothetical protein	COG0392S	-	-	-	-	11.4295	52.6896	30.7877
MSMEG_0249	279235-280374	+	379	integral membrane protein	COG0628R	-	-	-	-	114.295	128.797	188.699
MSMEG_0250	280382-283423	-	1013	membrane protein, MmpL family protein	COG2409R	GO:0016020//membrane	-	-	-	486.896	1734.16	947.466
MSMEG_0251	283518-284216	-	232	hypothetical protein	COG2054R	-	-	-	-	320.025	462.497	440.959
MSMEG_0252	284219-284941	-	240	tRNA (guanine-N(7)-)-methyltransferase	COG0220R	-	GO:0016423//tRNA (guanine) methyltransferase activity	GO:0001510//RNA methylation;GO:0008033//tRNA processing	-	1106.37	1277.93	1255.34
MSMEG_0253	285164-286186	+	340	hypothetical protein	-	-	-	-	-	36.5743	73.5981	104.281
MSMEG_0254	286183-287649	+	488	hypothetical protein	-	-	-	-	-	9.14358	49.3442	50.6507
MSMEG_0255	287807-289633	+	608	phosphoenolpyruvate carboxykinase	COG1274C	GO:0044424//intracellular part	GO:0046914//transition metal ion binding;GO:0004611//phosphoenolpyruvate carboxykinase activity;GO:0032550;GO:0016772//transferase activity, transferring phosphorus-containing groups;GO:0000166//nucleotide binding	GO:0006796//phosphate-containing compound metabolic process;GO:0006006//glucose metabolic process	K01596//phosphoenolpyruvate carboxykinase; K01596 phosphoenolpyruvate carboxykinase (GTP) [EC:4.1.1.32]	1879.01	1264.97	2090.58
MSMEG_0256	289749-290651	+	300	hypothetical protein	-	-	-	-	-	22.859	15.4723	11.9178
MSMEG_0257	290685-292199	+	504	long-chain-fatty-acid--CoA ligase	COG0318IQ	-	GO:0016405//CoA-ligase activity	-	-	720.057	219.122	456.849
MSMEG_0258	293084-293794	-	236	oxidoreductase, short chain dehydrogenase/reductase	COG4221R	-	GO:0036094//small molecule binding;GO:0004312//fatty acid synthase activity	-	-	4.57179	13.7996	3.9726
MSMEG_0259	292201-293106	+	301	enoyl-CoA hydratase/isomerase	COG1024I	-	GO:0003824//catalytic activity	-	-	38.8602	24.6721	14.8973
MSMEG_0260	293906-294721	+	271	DNA-binding protein	COG1396K	-	GO:0003677//DNA binding	-	-	180.586	112.906	164.863
MSMEG_0261	294737-295729	+	330	p40 protein	COG2030I	-	-	-	-	20.5731	65.2347	37.7397
MSMEG_0262	295766-296872	+	368	hypothetical protein	COG1804C	-	GO:0003824//catalytic activity	-	-	0	10.0361	1.9863
MSMEG_0263	296866-298137	+	423	amidohydrolase	COG1574R	-	GO:0003824//catalytic activity	-	-	4.57179	11.2906	0
MSMEG_0264	298158-299276	+	372	transmembrane transporter	COG2814G	-	-	-	-	0	11.2906	0.99315
MSMEG_0265	300761-301390	-	209	uracil DNA glycosylase superfamily protein	COG1573L	-	GO:0016772//transferase activity, transferring phosphorus-containing groups	-	-	804.635	127.542	345.616
MSMEG_0266	299314-300771	+	485	arginine decarboxylase	COG1982E	-	GO:0043168;GO:0016831//carboxy-lyase activity	-	K01583//arginine decarboxylase; K01583 arginine decarboxylase [EC:4.1.1.19]	720.057	669.91	603.835
MSMEG_0267	301478-302494	+	338	esterase	COG0657I	-	GO:0004175//endopeptidase activity;GO:0052689	GO:0019538//protein metabolic process	-	2459.62	1087.25	1985.31
MSMEG_0268	302495-303274	-	259	GntR family transcriptional regulator	COG2188K	GO:0044464//cell part	GO:0003676//nucleic acid binding;GO:0001071//nucleic acid binding transcription factor activity	GO:0006351//transcription, DNA-dependent	-	331.455	90.325	185.719
MSMEG_0269	303324-304103	-	259	short chain dehydrogenase	COG1028IQR	-	GO:0036094//small molecule binding;GO:0004312//fatty acid synthase activity	-	K00059//short chain dehydrogenase; K00059 3-oxoacyl-[EC:1.1.1.100]	16.0013	29.6902	17.8767
MSMEG_0270	304140-305144	-	334	aminoglycoside phosphotransferase	COG2334R	-	GO:0004672//protein kinase activity	GO:0006796//phosphate-containing compound metabolic process;GO:0006464//cellular protein modification process	-	13.7154	23.8358	26.8151
MSMEG_0271	305144-305800	-	218	hypothetical protein	-	-	-	-	-	2.2859	8.36342	9.9315
MSMEG_0272	305803-306084	-	93	propanediol utilization protein PduA	COG4577QC	-	-	-	-	0	1.67268	1.9863
MSMEG_0273	306097-306360	-	87	ethanolamine utilization protein EutN	COG4576QC	-	-	-	-	0	1.67268	1.9863
MSMEG_0274	306377-306898	-	173	hypothetical protein	-	-	-	-	-	0	4.18171	0
MSMEG_0275	306901-307509	-	202	microcompartments protein family protein	-	-	-	-	-	0	12.127	0
MSMEG_0276	307518-309101	-	527	aldehyde-alcohol dehydrogenase	COG1012C	-	GO:0016620//oxidoreductase activity, acting on the aldehyde or oxo group of donors, NAD or NADP as acceptor	GO:0008152//metabolic process	-	0	10.8725	5.9589
MSMEG_0277	309098-310378	-	426	aminotransferase	COG4992E	-	GO:0043168;GO:0008483//transaminase activity	-	-	0	18.3995	0
MSMEG_0278	312095-312322	-	75	hypothetical protein	-	-	-	-	-	166.87	13.3815	45.6849
MSMEG_0279	310563-312098	+	511	amino acid permease	COG0531E	GO:0031224//intrinsic to membrane	GO:0046943//carboxylic acid transmembrane transporter activity	GO:0006865//amino acid transport	-	240.019	46.417	55.6164
MSMEG_0280	312359-313258	-	299	alpha/beta hydrolase	COG0657I	-	GO:0003824//catalytic activity	-	-	1360.11	204.068	394.281
MSMEG_0281	313349-314920	+	523	choline dehydrogenase	COG2303E	-	GO:0016614//oxidoreductase activity, acting on CH-OH group of donors;GO:0000166//nucleotide binding	GO:0044281//small molecule metabolic process	K00108//choline dehydrogenase; K00108 choline dehydrogenase [EC:1.1.99.1]	36.5743	46.417	56.6096
MSMEG_0282	314913-315233	+	106	hypothetical protein	-	-	-	-	-	107.437	116.252	113.219
MSMEG_0283	315285-316055	+	256	short chain dehydrogenase	COG1028IQR	-	GO:0003824//catalytic activity	GO:0008152//metabolic process	-	13.7154	34.7082	35.7534
MSMEG_0284	316060-316854	-	264	ribosyldihydronicotinamide dehydrogenase	COG2249R	-	GO:0016491//oxidoreductase activity	-	-	141.726	53.1077	78.4589
MSMEG_0285	316851-317453	-	200	TetR family transcriptional regulator	COG1309K	-	GO:0003676//nucleic acid binding	GO:0006351//transcription, DNA-dependent	-	25.1449	16.7268	8.93835
MSMEG_0286	317634-318320	-	228	GntR family transcriptional regulator	COG2188K	GO:0044464//cell part	GO:0003676//nucleic acid binding;GO:0001071//nucleic acid binding transcription factor activity	GO:0006351//transcription, DNA-dependent	-	9.14358	11.7088	13.9041
MSMEG_0287	318317-318844	-	175	hypothetical protein	COG4341R	-	GO:0003824//catalytic activity	-	-	18.2872	15.8905	19.863
MSMEG_0288	318960-320069	+	369	FAD dependent oxidoreductase	COG0665E	-	GO:0003824//catalytic activity	-	-	0	11.2906	3.9726
MSMEG_0289	320261-321361	+	366	alpha/beta hydrolase	COG0657I	-	GO:0003824//catalytic activity	-	-	827.494	155.56	65.5479
MSMEG_0290	321386-322804	+	472	acyltransferase	-	-	GO:0016411//acylglycerol O-acyltransferase activity	GO:0008610//lipid biosynthetic process	-	233.161	183.995	141.027
MSMEG_0291	322807-323652	-	281	dioxygenase, TauD/TfdA family protein	COG2175Q	-	GO:0016701//oxidoreductase activity, acting on single donors with incorporation of molecular oxygen	-	-	0	6.69074	0.99315
MSMEG_0292	323681-324010	-	109	hypothetical protein	-	-	-	-	-	0	3.76354	0
MSMEG_0293	324012-325277	-	421	Rieske (2Fe-2S) domain-containing protein	COG4638PR	-	GO:0046914//transition metal ion binding;GO:0016708//oxidoreductase activity, acting on paired donors, with incorporation or reduction of molecular oxygen, NAD(P)H as one donor, and incorporation of two atoms of oxygen into one donor;GO:0051536//iron-sulfur cluster binding	GO:0006725//cellular aromatic compound metabolic process	-	0	10.0361	1.9863
MSMEG_0294	325317-326060	-	247	3-oxoacyl-ACP reductase	COG1028IQR	-	GO:0004312//fatty acid synthase activity;GO:0000166//nucleotide binding	GO:0006633//fatty acid biosynthetic process	K07535//fabG; 3-oxoacyl-ACP reductase	0	9.61794	0
MSMEG_0295	326057-327133	-	358	oxidoreductase, FAD-binding	COG1018C	-	GO:0003824//catalytic activity;GO:0051536//iron-sulfur cluster binding;GO:0043169//cation binding	-	-	0	7.10891	0
MSMEG_0296	327192-327647	-	151	MarR family transcriptional regulator	COG1846K	GO:0044464//cell part	GO:0003676//nucleic acid binding;GO:0001071//nucleic acid binding transcription factor activity	GO:0006351//transcription, DNA-dependent	-	166.87	67.3256	126.13
MSMEG_0297	327678-328937	-	419	amidohydrolase	COG1228Q	-	GO:0016787//hydrolase activity	-	-	0	7.52708	0
MSMEG_0298	328934-329275	-	113	hypothetical protein	-	-	-	-	-	0	3.76354	0
MSMEG_0299	329279-330544	-	421	Rieske (2Fe-2S) domain-containing protein	COG4638PR	-	GO:0046914//transition metal ion binding;GO:0016708//oxidoreductase activity, acting on paired donors, with incorporation or reduction of molecular oxygen, NAD(P)H as one donor, and incorporation of two atoms of oxygen into one donor;GO:0051536//iron-sulfur cluster binding;GO:0016701//oxidoreductase activity, acting on single donors with incorporation of molecular oxygen	GO:0006725//cellular aromatic compound metabolic process	-	0	10.8725	1.9863
MSMEG_0300	330792-331799	+	335	amidohydrolase	COG2159R	-	GO:0003824//catalytic activity	-	-	18.2872	8.7816	15.8904
MSMEG_0301	331803-333170	-	455	oxidoreductase, FAD-binding	COG0277C	-	GO:0004457//lactate dehydrogenase activity;GO:0003973//(S)-2-hydroxy-acid oxidase activity;GO:0000166//nucleotide binding;GO:0016616//oxidoreductase activity, acting on the CH-OH group of donors, NAD or NADP as acceptor	-	K00104//oxidoreductase; K00104 glycolate oxidase [EC:1.1.3.15]	214.874	151.796	156.918
MSMEG_0302	334261-335472	-	403	peptidase, S9A/B/C families	COG0657I	-	GO:0003824//catalytic activity	-	K01423//peptidase; K01423	112.009	84.4706	34.7603
MSMEG_0303	333272-334264	+	330	alcohol dehydrogenase	COG0604CR	-	GO:0046914//transition metal ion binding;GO:0036094//small molecule binding;GO:0016616//oxidoreductase activity, acting on the CH-OH group of donors, NAD or NADP as acceptor	-	-	13.7154	6.27257	13.9041
MSMEG_0304	335465-337096	-	543	acyl-CoA synthetase	COG0318IQ	-	GO:0016408;GO:0015645//fatty acid ligase activity;GO:0016620//oxidoreductase activity, acting on the aldehyde or oxo group of donors, NAD or NADP as acceptor;GO:0019842//vitamin binding	-	-	557.759	227.067	277.089
MSMEG_0305	337102-337911	-	269	acyltransferase domain-containing protein	COG0204I	-	GO:0016740//transferase activity	-	-	619.478	155.978	207.568
MSMEG_0306	337990-338826	+	278	arylamine N-acetyltransferase	COG2162Q	GO:0044424//intracellular part	GO:0008080//N-acetyltransferase activity	-	K00622//arylamine N-acetyltransferase; K00622 arylamine N-acetyltransferase [EC:2.3.1.5]	27.4308	15.4723	38.7329
MSMEG_0307	338897-339805	+	302	AraC family transcriptional regulator	COG2207K	GO:0044464//cell part	GO:0003677//DNA binding;GO:0001071//nucleic acid binding transcription factor activity	GO:0006351//transcription, DNA-dependent	-	2.2859	27.5993	17.8767
MSMEG_0308	339809-340336	+	175	dihydrofolate reductase	COG0262H	-	GO:0036094//small molecule binding;GO:0016616//oxidoreductase activity, acting on the CH-OH group of donors, NAD or NADP as acceptor	GO:0006771//riboflavin metabolic process	-	27.4308	26.3448	4.96575
MSMEG_0309	340411-341904	-	497	aldehyde dehydrogenase	COG1012C	-	GO:0004029//aldehyde dehydrogenase (NAD) activity	-	-	610.334	1400.46	461.815
MSMEG_0311	342748-343923	+	391	glycosyltransferase	COG0438M	-	GO:0003824//catalytic activity	GO:0008152//metabolic process	-	25.1449	80.2889	37.7397
MSMEG_0312	343930-344559	-	209	2-dehydro-3-deoxyphosphogluconate aldolase	COG0800G	-	GO:0016832//aldehyde-lyase activity	-	K01625//eda; 2-dehydro-3-deoxyphosphogluconate aldolase	16.0013	7.10891	9.9315
MSMEG_0313	344556-346385	-	609	phosphogluconate dehydratase	COG0129EG	-	GO:0016836//hydro-lyase activity	GO:0044262//cellular carbohydrate metabolic process	K01690//edd; phosphogluconate dehydratase [EC:4.2.1.12]	34.2884	24.6721	63.5616
MSMEG_0314	346382-347869	-	495	glucose-6-phosphate 1-dehydrogenase	COG0364G	-	GO:0016616//oxidoreductase activity, acting on the CH-OH group of donors, NAD or NADP as acceptor;GO:0000166//nucleotide binding	GO:0006007//glucose catabolic process	K00036//zwf; glucose-6-phosphate 1-dehydrogenase [EC:1.1.1.49]	38.8602	22.9994	60.5822
MSMEG_0315	349207-350844	-	545	transmembrane protein	-	-	-	-	-	34.2884	24.2539	28.8014
MSMEG_0316	348060-349247	+	395	NagC regulator	COG1940KG	-	GO:0016301//kinase activity	GO:0006796//phosphate-containing compound metabolic process	-	237.733	70.2528	171.815
MSMEG_0317	350874-352070	-	398	hypothetical protein	-	-	-	-	-	454.893	317.392	274.11
MSMEG_0318	353392-354879	-	495	AMP-dependent synthetase/ligase	COG0318IQ	-	GO:0003824//catalytic activity	-	K15868//AMP-dependent synthetase/ligase; K15868 bile acid-coenzyme A ligase	146.297	261.775	137.055
MSMEG_0319	352236-353429	+	397	acyltransferase	COG1835I	-	GO:0016746//transferase activity, transferring acyl groups	-	-	34.2884	51.4351	21.8493
MSMEG_0320	354881-355858	-	325	phosphotriesterase	COG1735R	-	GO:0046914//transition metal ion binding;GO:0016791//phosphatase activity	GO:0008152//metabolic process	-	66.291	124.197	53.6301
MSMEG_0321	355916-358708	-	930	transcriptional regulator	COG3899R	GO:0044464//cell part	GO:0004871//signal transducer activity;GO:0001071//nucleic acid binding transcription factor activity;GO:0003677//DNA binding	GO:0007165//signal transduction;GO:0006351//transcription, DNA-dependent	-	118.867	242.957	146.986
MSMEG_0323	359235-360470	-	411	acyl-CoA dehydrogenase	COG1960I	-	GO:0016627//oxidoreductase activity, acting on the CH-CH group of donors;GO:0000166//nucleotide binding	-	-	48.0038	31.3628	31.7808
MSMEG_0324	360723-361178	+	151	hypothetical protein	-	-	-	-	-	4.57179	12.5451	13.9041
MSMEG_0325	361191-361703	+	170	hypothetical protein	-	-	-	-	-	4.57179	8.36342	4.96575
MSMEG_0326	361710-363317	+	535	AMP-dependent synthetase/ligase	COG0318IQ	-	GO:0016405//CoA-ligase activity;GO:0016408	-	-	25.1449	38.8899	43.6986
MSMEG_0327	363333-364835	+	500	aldehyde dehydrogenase	COG1012C	-	GO:0004029//aldehyde dehydrogenase (NAD) activity	-	-	25.1449	31.3628	28.8014
MSMEG_0328	364857-365306	+	149	hypothetical protein	-	-	GO:0016491//oxidoreductase activity	-	-	29.7166	17.9814	7.9452
MSMEG_0329	365303-365797	+	164	FMN oxidoreductase	COG1853R	-	GO:0016646//oxidoreductase activity, acting on the CH-NH group of donors, NAD or NADP as acceptor;GO:0032553	-	-	36.5743	204.068	117.192
MSMEG_0330	365798-366985	-	395	LuxR family transcriptional regulator	COG2197TK	GO:0044464//cell part	GO:0004871//signal transducer activity;GO:0051723;GO:0001071//nucleic acid binding transcription factor activity;GO:0003677//DNA binding	GO:0007165//signal transduction;GO:0006351//transcription, DNA-dependent	-	674.339	1753.39	1401.34
MSMEG_0331	366982-368034	-	350	LuxR family transcriptional regulator	COG2197TK	GO:0044464//cell part	GO:0004871//signal transducer activity;GO:0051723;GO:0001071//nucleic acid binding transcription factor activity;GO:0003677//DNA binding	GO:0007165//signal transduction;GO:0006351//transcription, DNA-dependent	-	891.499	1668.92	2000.2
MSMEG_0332	368223-369158	+	311	2-nitropropane dioxygenase	COG2070R	-	GO:0016703	-	K00459//2-nitropropane dioxygenase; K00459 nitronate monooxygenase [EC:1.13.12.16]	13.7154	31.3628	13.9041
MSMEG_0333	369275-370873	+	532	carboxyl transferase domain-containing protein	COG4799I	-	GO:0016421//CoA carboxylase activity	-	-	6.85769	41.3989	9.9315
MSMEG_0334	370879-372888	+	669	acetyl-/propionyl-coenzyme A carboxylase subunit alpha	COG4770I	-	GO:0016879//ligase activity, forming carbon-nitrogen bonds;GO:0032550;GO:0016421//CoA carboxylase activity;GO:0043169//cation binding	-	-	20.5731	50.1805	21.8493
MSMEG_0335	372885-373643	+	252	enoyl-CoA hydratase/isomerase	COG1024I	-	GO:0016836//hydro-lyase activity	-	-	0	20.4904	1.9863
MSMEG_0336	373643-374437	+	264	hypothetical protein	-	-	GO:0043169//cation binding	-	-	0	18.3995	4.96575
MSMEG_0337	374434-376188	+	584	hypothetical protein	-	-	-	-	-	9.14358	56.4531	28.8014
MSMEG_0338	376204-377340	+	378	acyl-CoA dehydrogenase	COG1960I	-	GO:0052890;GO:0003995//acyl-CoA dehydrogenase activity;GO:0000166//nucleotide binding	-	K00257//acyl-CoA dehydrogenase; K00257	9.14358	34.29	1.9863
MSMEG_0339	377377-378393	+	338	FMN-dependent monooxygenase	COG2141C	-	GO:0016645//oxidoreductase activity, acting on the CH-NH group of donors	-	-	0	15.8905	5.9589
MSMEG_0340	378402-379154	+	250	enoyl-CoA hydratase/isomerase	COG1024I	-	GO:0016836//hydro-lyase activity	-	-	0	12.5451	3.9726
MSMEG_0341	379158-380174	-	338	hypothetical protein	COG2141C	-	GO:0016491//oxidoreductase activity	-	-	0	13.7996	1.9863
MSMEG_0342	380208-381053	-	281	hypothetical protein	-	-	-	-	-	13.7154	11.7088	5.9589
MSMEG_0343	381177-381809	-	210	TetR family transcriptional regulator	COG1309K	-	GO:0003676//nucleic acid binding	GO:0006351//transcription, DNA-dependent	-	9.14358	60.6348	24.8288
MSMEG_0344	382067-382837	+	256	hypothetical protein	COG0767Q	-	-	-	-	0	12.127	0
MSMEG_0345	382881-383699	+	272	hypothetical protein	COG0767Q	-	-	-	-	0	6.27257	1.9863
MSMEG_0346	383703-385127	+	474	virulence factor	COG1463Q	-	-	-	-	0	21.7449	7.9452
MSMEG_0347	385157-386185	+	342	virulence factor Mce family protein	COG1463Q	-	-	-	-	13.7154	18.3995	11.9178
MSMEG_0348	386170-387498	+	442	mce-family protein mce3c	COG1463Q	-	-	GO:0007165//signal transduction	-	34.2884	25.9266	15.8904
MSMEG_0349	387495-388796	+	433	virulence factor mce family protein	COG1463Q	GO:0030312//external encapsulating structure	-	-	-	22.859	31.781	19.863
MSMEG_0350	388793-389932	+	379	virulence factor Mce family protein	COG1463Q	-	GO:0060089	GO:0007154//cell communication	-	20.5731	25.9266	26.8151
MSMEG_0351	389934-391421	+	495	virulence factor mce family protein	COG1463Q	-	-	-	-	34.2884	28.8538	27.8082
MSMEG_0352	391385-391987	+	200	hypothetical protein	-	-	-	-	-	16.0013	18.8177	6.95205
MSMEG_0353	392047-392592	+	181	hypothetical protein	-	-	-	-	-	4.57179	16.3087	6.95205
MSMEG_0354	392616-392957	+	113	hypothetical protein	-	-	-	-	-	11.4295	11.2906	13.9041
MSMEG_0355	392954-393448	+	164	hypothetical protein	-	-	-	-	-	43.432	22.9994	24.8288
MSMEG_0356	393601-393897	-	98	acetyltransferase	COG2388R	-	GO:0003824//catalytic activity	-	-	802.35	86.9796	240.342
MSMEG_0357	394013-395614	+	533	transmembrane transporter	COG2814G	GO:0031224//intrinsic to membrane	-	-	-	52.5756	58.1258	50.6507
MSMEG_0358	395654-396616	+	320	ribonucleotide-diphosphate reductase subunit beta	COG0208F	GO:0043234//protein complex	GO:0046872//metal ion binding;GO:0016728	GO:0009132//nucleoside diphosphate metabolic process	K00526//ribonucleotide-diphosphate reductase subunit beta; K00526 ribonucleoside-diphosphate reductase beta chain [EC:1.17.4.1]	2914.52	697.51	1721.13
MSMEG_0359	396891-401135	-	1414	hypothetical protein	COG4587R	-	-	-	-	13.7154	60.6348	21.8493
MSMEG_0360	401170-401343	-	57	hypothetical protein	-	-	-	-	-	22.859	71.9254	52.637
MSMEG_0361	401448-402611	+	387	glycosyl hydrolase	COG1472G	-	GO:0016798//hydrolase activity, acting on glycosyl bonds	GO:0044238//primary metabolic process	K01207//glycosyl hydrolase; K01207 beta-N-acetylhexosaminidase [EC:3.2.1.52]	128.01	232.503	183.733
MSMEG_0362	402623-403786	-	387	amidohydrolase	COG2159R	-	GO:0003824//catalytic activity	-	-	548.615	67.7437	315.822
MSMEG_0363	403864-404502	+	212	TetR family transcriptional regulator	COG1309K	-	GO:0003676//nucleic acid binding	GO:0006351//transcription, DNA-dependent	-	669.768	285.193	591.918
MSMEG_0364	404569-404868	+	99	hypothetical protein	-	-	-	-	-	162.299	137.16	498.562
MSMEG_0365	404871-406751	+	626	hypothetical protein	COG4842S	-	-	-	-	185.158	453.298	901.781
MSMEG_0366	406748-407275	+	175	hypothetical protein	-	-	-	-	-	137.154	253.412	333.699
MSMEG_0367	407282-408355	-	357	O-demethylpuromycin-O-methyltransferase	COG2813J	-	GO:0008757//S-adenosylmethionine-dependent methyltransferase activity	GO:0008152//metabolic process	-	34.2884	66.071	30.7877
MSMEG_0368	408516-409982	+	488	hypothetical protein	-	-	-	-	-	18.2872	53.5259	42.7055
MSMEG_0369	409979-410701	+	240	hypothetical protein	-	-	-	-	-	29.7166	47.2533	34.7603
MSMEG_0370	410691-414047	+	1118	hypothetical protein	COG4913S	-	-	-	-	125.724	161.832	122.158
MSMEG_0371	414063-414920	-	285	MaoC like domain-containing protein	COG2030I	GO:0043234//protein complex;GO:0016020//membrane	GO:0016747//transferase activity, transferring acyl groups other than amino-acyl groups;GO:0016836//hydro-lyase activity	GO:0006631//fatty acid metabolic process	-	235.447	66.071	109.247
MSMEG_0372	414922-416274	-	450	3-ketoacyl-ACP reductase	COG1028IQR	GO:0030312//external encapsulating structure;GO:0044444//cytoplasmic part;GO:0016020//membrane	GO:0033764//steroid dehydrogenase activity, acting on the CH-OH group of donors, NAD or NADP as acceptor;GO:0004312//fatty acid synthase activity;GO:0000166//nucleotide binding	GO:0009636//response to toxic substance;GO:0006633//fatty acid biosynthetic process;GO:0035337	K00059//fabG; 3-ketoacyl-ACP reductase [EC:1.1.1.100]	537.186	80.707	133.082
MSMEG_0373	416355-417653	+	432	acetyl-CoA acetyltransferase	COG0183I	GO:0016020//membrane;GO:0030312//external encapsulating structure;GO:0044444//cytoplasmic part	GO:0003988//acetyl-CoA C-acyltransferase activity	GO:0044117//growth of symbiont in host	K00626//acetyl-CoA acetyltransferase; K00626 acetyl-CoA C-acetyltransferase [EC:2.3.1.9]	2082.45	241.285	667.397
MSMEG_0374	418197-420065	-	622	glycolate oxidase subunit	COG0277C	-	GO:0016616//oxidoreductase activity, acting on the CH-OH group of donors, NAD or NADP as acceptor;GO:0000166//nucleotide binding	-	-	29.7166	41.3989	17.8767
MSMEG_0375	420213-421805	-	530	phospholipase D	COG1502I	-	GO:0016787//hydrolase activity	-	-	1673.28	414.826	619.726
MSMEG_0376	421882-422928	+	348	AraC family transcriptional regulator	COG4977K	GO:0044464//cell part	GO:0003677//DNA binding;GO:0001071//nucleic acid binding transcription factor activity	GO:0006351//transcription, DNA-dependent	-	13.7154	19.2359	4.96575
MSMEG_0377	422996-423736	+	246	nitrile hydratase	-	-	GO:0046872//metal ion binding;GO:0018822//nitrile hydratase activity	GO:0008152//metabolic process	K01721//nitrile hydratase; K01721 nitrile hydratase [EC:4.2.1.84]	4.57179	11.2906	6.95205
MSMEG_0378	423733-424353	+	206	nitrile hydratase subunit alpha	-	-	GO:0046872//metal ion binding;GO:0018822//nitrile hydratase activity	GO:0008152//metabolic process	K01721//nthA; nitrile hydratase subunit alpha [EC:4.2.1.84]	9.14358	8.7816	6.95205
MSMEG_0379	424350-424631	+	93	nitrile hydratase activator P14k	-	-	GO:0018822//nitrile hydratase activity	-	-	0	1.67268	0
MSMEG_0380	425344-425763	+	139	MmpS4 protein	-	-	-	-	-	203.445	176.468	174.794
MSMEG_0381	425760-428642	+	960	Mmp14a protein	COG2409R	GO:0031224//intrinsic to membrane	-	-	-	1975.01	1835.35	1499.66
MSMEG_0382	428652-431636	+	994	transporter	COG2409R	GO:0031224//intrinsic to membrane	-	-	-	685.769	918.304	579.007
MSMEG_0383	431707-432045	-	112	hypothetical protein	-	-	-	-	-	10446.5	832.579	2459.04
MSMEG_0384	432229-433095	-	288	glucose-1-phosphate thymidylyltransferase	COG1209M	-	GO:0046872//metal ion binding;GO:0016779//nucleotidyltransferase activity	GO:0033692//cellular polysaccharide biosynthetic process;GO:0009226//nucleotide-sugar biosynthetic process;GO:0019299//rhamnose metabolic process	K00973//rfbA; glucose-1-phosphate thymidylyltransferase [EC:2.7.7.24]	107.437	118.342	122.158
MSMEG_0385	433614-434870	+	418	glycosyl transferase family protein	COG1819GC	-	GO:0016757//transferase activity, transferring glycosyl groups	GO:0030258//lipid modification	-	82.2923	305.683	163.87
MSMEG_0386	434928-436061	+	377	NAD dependent epimerase/dehydratase	COG0451MG	-	GO:0036094//small molecule binding;GO:0016857//racemase and epimerase activity, acting on carbohydrates and derivatives;GO:0048037//cofactor binding;GO:0016836//hydro-lyase activity	GO:0033692//cellular polysaccharide biosynthetic process;GO:0009226//nucleotide-sugar biosynthetic process	-	224.018	170.196	211.541
MSMEG_0387	436310-437044	+	244	Rmt2 protein	COG4122R	-	GO:0016741	GO:0008152//metabolic process	-	800.064	145.942	640.582
MSMEG_0388	437374-438096	+	240	macrocin-O-methyltransferase	-	-	GO:0008757//S-adenosylmethionine-dependent methyltransferase activity	GO:0008152//metabolic process	-	283.451	472.115	239.349
MSMEG_0389	438130-439398	+	422	glycosyl transferase family protein	COG1819GC	-	GO:0016757//transferase activity, transferring glycosyl groups	GO:0030258//lipid modification	-	112.009	278.084	107.26
MSMEG_0390	439605-440687	+	360	acyltransferase	COG1835I	-	GO:0016746//transferase activity, transferring acyl groups	-	-	38.8602	126.706	49.6575
MSMEG_0391	440861-441649	+	262	Rmt3 protein	-	-	GO:0003677//DNA binding;GO:0016741;GO:0034061	GO:0006259//DNA metabolic process	-	557.759	1173.39	1094.45
MSMEG_0392	441687-443201	-	504	glycosyl transferase family protein	COG1819GC	-	GO:0016757//transferase activity, transferring glycosyl groups	GO:0030258//lipid modification	-	125.724	132.978	156.918
MSMEG_0393	443164-443967	+	267	Fmt protein	COG2226H	GO:0016020//membrane	GO:0016742//hydroxymethyl-, formyl- and related transferase activity;GO:0008168//methyltransferase activity	GO:0019988//charged-tRNA amino acid modification;GO:0022607//cellular component assembly;GO:0006412//translation	-	1677.85	1410.91	2130.31
MSMEG_0394	444075-444329	+	84	hypothetical protein	-	-	-	-	-	742.916	118.342	244.315
MSMEG_0395	444662-444796	+	44	hypothetical protein	-	-	-	-	-	0	0.836342	0.99315
MSMEG_0396	445187-445585	-	132	hypothetical protein	-	-	-	-	-	116.581	116.252	72.5
MSMEG_0397	445304-446626	+	440	IS1096, tnpA protein	COG3464L	-	-	-	-	16.0013	20.9086	20.8562
MSMEG_0398	446634-447335	-	233	IS1096, tnpR protein	-	-	-	-	-	82.2923	95.7612	92.363
MSMEG_0399	447638-447868	+	76	hypothetical protein	COG3251S	-	-	-	-	1533.84	1782.66	2203.8
MSMEG_0400	447897-455186	+	2429	peptide synthetase	COG1020Q	-	-	-	-	3236.83	7148.22	6193.29
MSMEG_0401	455186-458191	+	1001	non-ribosomal peptide synthase	COG1020Q	-	-	-	-	1394.4	3365.86	2746.06
MSMEG_0402	458188-465867	+	2559	linear gramicidin synthetase subunit D	COG1020Q	-	-	-	-	5653.02	9581.97	7317.53
MSMEG_0403	465884-466702	+	272	integral membrane protein	-	-	-	-	-	116.581	385.554	185.719
MSMEG_0404	466804-467214	+	136	sigma associated protein	COG3795S	-	-	-	-	48.0038	80.2889	42.7055
MSMEG_0405	467223-468398	+	391	extra cytoplasmic sigma factor	COG4941K	-	-	-	-	13.7154	51.0169	26.8151
MSMEG_0406	468441-470276	-	611	acyl-CoA dehydrogenase	COG1960I	-	-	-	K00257//acyl-CoA dehydrogenase; K00257	3561.43	685.801	1738.01
MSMEG_0407	470514-471602	+	362	hypothetical protein	COG3804S	-	-	-	-	514.327	341.228	482.671
MSMEG_0408	471613-482571	-	3652	type I modular polyketide synthase	COG3321Q	-	-	-	-	198.873	800.798	387.329
MSMEG_0409	482813-484234	+	473	condensation domain-containing protein	-	-	-	-	-	25.1449	83.6342	39.726
MSMEG_0410	484268-487276	+	1002	MmpL protein	COG2409R	-	-	-	-	52.5756	87.3978	61.5753
MSMEG_0411	487386-489095	+	569	acyl-CoA synthetase	COG0318IQ	-	-	-	-	93.7217	60.6348	42.7055
MSMEG_0412	489157-490308	+	383	hypothetical protein	-	-	-	-	-	461.751	647.329	630.651
MSMEG_0413	490313-490990	-	225	hypothetical protein	-	-	-	-	-	16.0013	28.8538	19.863
MSMEG_0414	491026-492051	+	341	oxidoreductase, 2OG-Fe(II) oxygenase	COG3491R	-	-	-	-	121.152	77.7798	112.226
MSMEG_0415	492065-492550	+	161	NADH-FMN oxidoreductase	COG1853R	-	-	-	-	19587.8	1874.24	9170.75
MSMEG_0416	492595-492756	-	53	hypothetical protein	-	-	-	-	-	41930.2	5639.46	21156.1
MSMEG_0417	492834-493583	-	249	fumarate reductase iron-sulfur subunit	COG0479C	-	-	-	K00240//fumarate reductase iron-sulfur subunit; K00240 succinate dehydrogenase iron-sulfur subunit [EC:1.3.99.1]	262.878	892.795	420.103
MSMEG_0418	493585-495492	-	635	succinate dehydrogenase flavoprotein subunit	COG1053C	-	-	-	K00239//sdhA; succinate dehydrogenase flavoprotein subunit [EC:1.3.99.1]	278.879	1108.15	541.267
MSMEG_0419	495575-496396	-	273	integral membrane protein	-	-	-	-	-	884.642	1186.35	1037.84
MSMEG_0420	496449-496745	-	98	hypothetical protein	-	-	-	-	-	1360.11	1728.3	1333.8
MSMEG_0421	496794-496940	+	48	hypothetical protein	-	-	-	-	-	0	0.418171	1.9863
MSMEG_0422	497010-497777	+	255	transferase	COG2513G	-	-	-	-	66.291	106.634	57.6027
MSMEG_0423	497860-498360	+	166	hypothetical protein	-	-	-	-	-	790.92	364.645	761.746
MSMEG_0424	498438-498875	-	145	Hsp20/alpha crystallin family protein	COG0071O	-	-	-	-	107.437	22.1631	42.7055
MSMEG_0425	498953-499888	-	311	membrane protein DcsA	-	-	-	-	-	32.0025	7.52708	27.8082
MSMEG_0426	499923-501296	+	457	GntR family transcriptional regulator	COG1167KE	-	-	-	-	16.0013	26.763	30.7877
MSMEG_0427	501440-504019	+	859	nitrite reductase [NAD(P)H], large subunit	COG1251C	-	-	-	K00362//nirB; nitrite reductase [EC:1.7.1.4]	22.859	28.4356	9.9315
MSMEG_0428	504016-504384	+	122	nitrite reductase [NAD(P)H] small subunit	COG2146PR	-	-	-	K00363//nitrite reductase [EC:1.7.1.4]	11.4295	3.76354	4.96575
MSMEG_0429	504399-504641	-	80	ferric uptake regulator	-	-	-	-	-	13.7154	8.7816	18.8699
MSMEG_0430	505025-506392	+	455	ISMsm4, transposase	COG3464L	-	-	-	-	214.874	196.54	283.048
MSMEG_0431	506807-507502	-	231	hypothetical protein	COG2138S	-	-	-	-	75.4346	42.6535	54.6233
MSMEG_0432	507499-508656	-	385	bifunctional uroporphyrinogen-III synthetase/response regulator domain-containing protein	COG1587H	-	-	-	K01719//bifunctional uroporphyrinogen-III synthetase/response regulator domain-containing protein; K01719 uroporphyrinogen-III synthase [EC:4.2.1.75]	6.85769	8.36342	4.96575
MSMEG_0433	508691-510100	-	469	nitrite extrusion protein	COG2223P	-	-	-	-	9.14358	22.1631	18.8699
MSMEG_0434	510209-510841	-	210	aminoglycoside 2'-N-acetyltransferase	-	-	-	-	-	809.207	266.375	418.116
MSMEG_0435	510873-511757	-	294	allophanate hydrolase subunit 2	COG1984E	-	-	-	-	1142.95	582.512	587.945
MSMEG_0436	511773-512405	-	210	allophanate hydrolase subunit 1	COG2049E	-	-	-	-	2000.16	806.234	952.431
MSMEG_0437	512510-513190	-	226	hypothetical protein	COG1738S	-	-	-	-	4.57179	17.9814	13.9041
MSMEG_0438	513215-514168	-	317	periplasmic binding protein	COG0614P	-	-	-	-	32.0025	42.2353	18.8699
MSMEG_0439	514184-515320	-	378	hypothetical protein	COG2855S	-	-	-	-	4.57179	11.2906	13.9041
MSMEG_0440	515317-515415	-	32	hypothetical protein	-	-	-	-	-	0	0.418171	0
MSMEG_0441	515471-516199	-	242	hypothetical protein	-	-	-	-	-	27.4308	46.8352	21.8493
MSMEG_0442	516209-516811	-	200	tetracycline repressor domain-containing protein	COG1309K	-	-	-	-	6.85769	40.5626	14.8973
MSMEG_0443	516901-517893	+	330	carbon-nitrogen hydrolase	COG0388R	-	-	-	K12251//carbon-nitrogen hydrolase; K12251 N-carbamoylputrescine amidase [EC:3.5.1.53]	374.887	332.028	626.678
MSMEG_0444	517901-518923	+	340	agmatine deiminase	COG2957E	-	-	-	K10536//agmatine deiminase; K10536 agmatine deiminase [EC:3.5.3.12]	187.443	277.248	397.26
MSMEG_0445	518920-520557	+	545	amidohydrolase	COG1574R	-	-	-	-	203.445	250.903	351.575
MSMEG_0446	520569-521912	+	447	putrescine importer	COG1113E	-	-	-	-	125.724	365.9	398.253
MSMEG_0447	521987-522406	-	139	hypothetical protein	COG1764O	-	-	-	-	68.5769	28.4356	29.7945
MSMEG_0448	522533-522976	+	147	MarR family transcriptional regulator	COG1846K	-	-	-	-	185.158	49.3442	54.6233
MSMEG_0449	522988-524988	-	666	transporter major facilitator family protein	COG0589T	-	-	-	-	16.0013	28.8538	15.8904
MSMEG_0450	525004-525219	+	71	hypothetical protein	-	-	-	-	-	25.1449	15.8905	8.93835
MSMEG_0451	525323-525571	-	82	oxidoreductase, FAD-linked	-	-	-	-	-	1056.08	120.015	264.178
MSMEG_0452	525610-527055	-	481	inner membrane permease YgbN	COG2610GE	-	-	-	-	153.155	447.443	233.39
MSMEG_0453	527092-527604	-	170	shikimate kinase	COG3265G	-	-	-	K00891//aroK; shikimate kinase [EC:2.7.1.71]	25.1449	72.3436	34.7603
MSMEG_0454	527730-528464	+	244	GntR family transcriptional regulator	COG2186K	-	-	-	-	171.442	136.324	205.582
MSMEG_0455	528536-529963	+	475	aldehyde dehydrogenase	COG1012C	-	-	-	K00128//aldehyde dehydrogenase; K00128 aldehyde dehydrogenase (NAD+) [EC:1.2.1.3]	651.48	827.143	729.966
MSMEG_0456	529995-532136	-	713	DNA gyrase subunit A	COG0188L	-	-	-	-	20.5731	58.9621	35.7534
MSMEG_0457	532147-534180	-	677	DNA topoisomerase IV subunit B	COG0187L	-	-	-	-	0	32.1992	18.8699
MSMEG_0458	534392-535687	+	431	two-component system sensor kinase	COG4585T	-	-	-	-	57.1474	48.0897	66.5411
MSMEG_0459	535697-536341	+	214	two-component system response regulator	COG2197TK	-	-	-	-	27.4308	32.6174	19.863
MSMEG_0460	536353-537297	-	314	alpha/beta hydrolase	COG0596R	-	-	-	-	98.2935	77.7798	78.4589
MSMEG_0461	537351-537965	+	204	CinZ protein	COG1739S	-	-	-	-	9.14358	12.127	5.9589
MSMEG_0462	538102-538545	+	147	MmpS4 protein	-	-	-	-	-	6.85769	1.25451	0
MSMEG_0463	538542-541427	+	961	MmpL4 protein	COG2409R	-	-	-	-	4.57179	37.6354	7.9452
MSMEG_0464	542092-542898	-	268	phosphomethylpyrimidine kinase	COG0351H	-	-	-	K00868//phosphomethylpyrimidine kinase; K00868 pyridoxine kinase [EC:2.7.1.35]	224.018	247.976	227.431
MSMEG_0465	541484-542098	+	204	TetR family transcriptional regulator	COG1309K	-	-	-	-	322.311	144.269	270.137
MSMEG_0466	543024-543872	+	282	hypothetical protein	-	-	-	-	-	153.155	148.033	82.4315
MSMEG_0467	543882-544481	-	199	membrane transporter	COG1279R	-	-	-	-	11.4295	16.3087	6.95205
MSMEG_0468	545434-546294	-	286	integral membrane protein	COG5006R	-	-	-	-	13.7154	17.9814	20.8562
MSMEG_0469	544595-545467	+	290	PadR family transcriptional regulator	COG1846K	-	-	-	-	267.45	71.9254	190.685
MSMEG_0470	547268-548872	-	534	para-nitrobenzyl esterase	COG2272I	-	-	-	-	11.4295	33.8719	19.863
MSMEG_0471	546423-547280	+	285	LysR family transcriptional regulator	COG0583K	-	-	-	-	11.4295	13.7996	10.9247
MSMEG_0472	548983-549768	-	261	lipoprotein	-	-	-	-	-	9.14358	53.1077	24.8288
MSMEG_0473	550350-551168	+	272	LuxR family transcriptional regulator	COG2197TK	-	-	-	-	9.14358	8.36342	1.9863
MSMEG_0474	551334-553121	+	595	glucosamine--fructose-6-phosphate aminotransferase (isomerizing)	COG0449M	-	-	-	K00820//glucosamine--fructose-6-phosphate aminotransferase (isomerizing); K00820 glucosamine--fructose-6-phosphate aminotransferase (isomerizing) [EC:2.6.1.16]	4.57179	12.5451	1.9863
MSMEG_0475	553181-554419	+	412	nucleotide-sugar dehydrogenase	COG0677M	-	-	-	-	6.85769	15.4723	3.9726
MSMEG_0476	554422-555717	+	431	chitin synthase	COG1215M	-	-	-	K00698//chitin synthase; K00698 chitin synthase [EC:2.4.1.16]	18.2872	17.145	10.9247
MSMEG_0477	557246-557977	-	243	hypothetical protein	-	-	-	-	-	0	5.8544	17.8767
MSMEG_0478	555747-557249	+	500	hypothetical protein	COG0726G	-	-	-	-	11.4295	19.2359	16.8836
MSMEG_0479	557252-557959	+	235	hypothetical protein	-	-	-	-	-	6.85769	3.76354	5.9589
MSMEG_0480	557995-558654	-	219	GntR family transcriptional regulator	COG1802K	-	-	-	-	73.1487	50.1805	60.5822
MSMEG_0481	558749-560095	+	448	FAD dependent oxidoreductase	COG0644C	-	-	-	-	32.0025	20.9086	12.911
MSMEG_0482	560092-561786	+	564	dihydroxy-acid dehydratase	COG0129EG	-	-	-	K01687//dihydroxy-acid dehydratase; K01687 dihydroxy-acid dehydratase [EC:4.2.1.9]	2.2859	25.5084	10.9247
MSMEG_0483	561813-563186	+	457	shikimate transporter	COG2211G	-	-	-	-	9.14358	23.4176	11.9178
MSMEG_0484	563191-564300	-	369	formamidase	COG2421C	-	-	-	K01455//formamidase; K01455 formamidase [EC:3.5.1.49]	4.57179	32.1992	34.7603
MSMEG_0485	564297-565826	-	509	amidase	COG0154J	-	-	-	K01426//amidase; K01426 amidase [EC:3.5.1.4]	18.2872	29.6902	27.8082
MSMEG_0486	565863-566894	-	343	ABC transporter periplasmic protein	COG0715P	-	-	-	-	18.2872	44.3261	48.6644
MSMEG_0487	566907-567740	-	277	ABC transporter permease	COG0600P	-	-	-	-	0	15.0542	9.9315
MSMEG_0488	567784-568551	-	255	ABC transporter ATP-binding protein	COG1116P	-	-	-	-	9.14358	14.2178	23.8356
MSMEG_0489	568865-570037	+	390	racemase	COG1804C	-	-	-	-	0	17.145	6.95205
MSMEG_0490	570034-570816	+	260	enoyl-CoA hydratase	COG1024I	-	-	-	-	11.4295	13.3815	0.99315
MSMEG_0491	570847-571875	-	342	LacI family transcriptional regulator	COG1609K	-	-	-	-	59.4333	70.2528	76.4726
MSMEG_0492	571918-572553	-	211	hypothetical protein	COG4330S	-	-	-	-	48.0038	17.5632	18.8699
MSMEG_0493	572636-572803	-	55	hypothetical protein	-	-	-	-	-	2.2859	5.01805	1.9863
MSMEG_0494	573002-573169	-	55	hypothetical protein	-	-	-	-	-	6.85769	1.25451	5.9589
MSMEG_0496	574846-575205	-	119	coenzyme B12-dependent glycerol dehydrogenase small subunit	COG4910Q	-	-	-	K13920//coenzyme B12-dependent glycerol dehydrogenase small subunit; K13920 propanediol dehydratase small subunit [EC:4.2.1.28]	2.2859	1.67268	0
MSMEG_0497	575202-577466	-	754	glycerol dehydratase large subunit	COG4909Q	-	-	-	K01699//glycerol dehydratase large subunit; K01699 propanediol dehydratase large subunit [EC:4.2.1.28]	0	30.1083	8.93835
MSMEG_0498	577603-577719	-	38	hypothetical protein	-	-	-	-	-	0	0.418171	0
MSMEG_0499	577723-579150	+	475	amino acid permease	COG0531E	-	-	-	-	13.7154	15.4723	7.9452
MSMEG_0500	579284-580351	+	355	regulator of polyketide synthase expression	COG2508TQ	-	-	-	-	2.2859	10.4543	10.9247
MSMEG_0501	580361-581107	-	248	glucosamine-6-phosphate deaminase 1	COG0363G	-	-	-	K02564//glucosamine-6-phosphate deaminase 1; K02564 glucosamine-6-phosphate deaminase [EC:3.5.99.6]	2.2859	14.636	14.8973
MSMEG_0502	581104-582480	-	458	glucosidase	COG1486G	-	-	-	K01222//glucosidase; K01222 6-phospho-beta-glucosidase [EC:3.2.1.86]	11.4295	53.1077	27.8082
MSMEG_0503	582477-583253	-	258	DeoR family transcriptional regulator	COG1349KG	-	-	-	-	22.859	21.7449	30.7877
MSMEG_0504	583427-584413	+	328	carbohydrate kinase	COG0524G	-	-	-	-	16.0013	36.7991	41.7123
MSMEG_0505	584410-585780	+	456	sugar ABC transporter substrate-binding protein	COG1653G	-	-	-	K10117//sugar ABC transporter substrate-binding protein; K10117 multiple sugar transport system substrate-binding protein	45.7179	100.779	79.452
MSMEG_0506	585885-586739	+	284	ABC transporter permease	COG1175G	-	-	-	K10118//ABC transporter permease; K10118 multiple sugar transport system permease protein	4.57179	23.8358	5.9589
MSMEG_0507	586736-587560	+	274	sugar ABC transporter permease	COG0395G	-	-	-	K10119//sugar ABC transporter permease; K10119 multiple sugar transport system permease protein	9.14358	18.8177	9.9315
MSMEG_0508	587587-588657	+	356	glycerol-phosphate porter	COG3839G	-	-	-	-	4.57179	29.6902	10.9247
MSMEG_0509	588742-589527	-	261	transcriptional regulatory protein	COG1349KG	-	-	-	-	6.85769	21.7449	23.8356
MSMEG_0510	589666-590988	+	440	D-tagatose-bisphosphate aldolase non-catalytic subunit	COG4573G	-	-	-	K16371//D-tagatose-bisphosphate aldolase non-catalytic subunit; K16371 D-tagatose-1,6-bisphosphate aldolase subunit GatZ/KbaZ	9.14358	25.9266	1.9863
MSMEG_0511	590985-592127	+	380	sugar isomerase	COG2222M	-	-	-	-	2.2859	25.5084	13.9041
MSMEG_0512	592124-593104	+	326	BadF/BadG/BcrA/BcrD ATPase	COG2971G	-	-	-	-	9.14358	25.0903	20.8562
MSMEG_0513	593126-594091	+	321	integral membrane protein	COG2510S	-	-	-	-	4.57179	24.2539	23.8356
MSMEG_0514	594088-595401	+	437	alpha-galactosidase	COG1486G	-	-	-	K07406//alpha-galactosidase; K07406 alpha-galactosidase [EC:3.2.1.22]	4.57179	33.8719	24.8288
MSMEG_0515	595444-596721	+	425	sugar transporter sugar binding lipoprotein	COG1653G	-	-	-	-	11.4295	35.1264	8.93835
MSMEG_0516	596736-597647	+	303	sugar transporter	COG1175G	-	-	-	-	0	27.1811	8.93835
MSMEG_0517	597644-598570	+	308	sugar binding-protein dependent transporter system permease	COG0395G	-	-	-	-	0	13.7996	4.96575
MSMEG_0518	598612-599718	+	368	sn-glycerol-3-phosphate ABC transporter ATPase	COG3839G	-	-	-	K05816//sn-glycerol-3-phosphate ABC transporter ATPase; K05816 sn-glycerol 3-phosphate transport system ATP-binding protein [EC:3.6.3.20]	18.2872	39.3081	23.8356
MSMEG_0519	599806-599922	+	38	hypothetical protein	-	-	-	-	-	310.882	67.3256	131.096
MSMEG_0520	600086-600733	+	215	porin	-	-	-	-	-	2786.51	2010.99	2316.03
MSMEG_0522	601925-602077	+	50	pp24 protein	-	-	-	-	-	201.159	6.27257	23.8356
MSMEG_0523	602113-603006	-	297	DNA-binding protein	COG1396K	-	-	-	-	262.878	53.1077	105.274
MSMEG_0524	603036-603863	-	275	short chain dehydrogenase	COG0300R	-	-	-	-	22.859	7.52708	20.8562
MSMEG_0525	603897-604079	+	60	hypothetical protein	-	-	-	-	-	0	1.25451	0.99315
MSMEG_0526	604076-605674	+	532	oxidoreductase, GMC family protein	COG2303E	-	-	-	-	45.7179	25.5084	33.7671
MSMEG_0527	605757-606500	+	247	2-hydroxycyclohexnecarboxyl-CoA dehydrogenase	COG1028IQR	-	-	-	-	6.85769	10.0361	5.9589
MSMEG_0528	606524-607450	+	308	hypothetical protein	COG2141C	-	-	-	-	6.85769	15.4723	5.9589
MSMEG_0529	607494-610940	-	1148	serine/threonine protein kinase	COG2909K	-	-	-	-	825.208	990.229	1991.27
MSMEG_0530	611055-611756	-	233	short chain dehydrogenase	COG1028IQR	-	-	-	-	8821.27	1620	14941
MSMEG_0531	611979-613190	-	403	acyl-CoA dehydrogenase	COG1960I	-	-	-	-	16.0013	19.2359	18.8699
MSMEG_0532	613219-613836	-	205	TetR family transcriptional regulator	COG1309K	-	-	-	-	0	15.8905	1.9863
MSMEG_0533	613901-614440	-	179	gp236 protein	-	-	-	-	-	70.8628	31.781	75.4794
MSMEG_0534	614551-615804	-	417	permease, major facilitator family protein	COG2814G	-	-	-	-	0	15.4723	8.93835
MSMEG_0535	615801-616439	-	212	GntR family transcriptional regulator	COG1802K	-	-	-	-	27.4308	33.0355	21.8493
MSMEG_0536	616498-617064	-	188	intracellular protease PfpI family protein	COG0693R	-	-	-	-	930.36	353.773	509.486
MSMEG_0537	617136-617564	-	142	hypothetical protein	-	-	-	-	-	507.469	324.501	671.37
MSMEG_0538	617579-618070	-	163	MarR family transcriptional regulator	COG1846K	-	-	-	-	786.348	411.899	1215.62
MSMEG_0539	618144-618818	-	224	Crp/Fnr family transcriptional regulator protein	COG0664T	-	-	-	-	109.723	127.124	107.26
MSMEG_0540	618988-619611	+	207	transcriptional regulator	COG2808K	-	-	-	-	189.729	67.3256	115.205
MSMEG_0541	619744-620037	+	97	hypothetical protein	-	-	-	-	-	909.787	459.152	922.637
MSMEG_0542	620034-620738	+	234	ANTAR domain-containing protein	COG3707T	-	-	-	-	1049.23	660.292	1060.68
MSMEG_0543	621750-622790	-	346	hypothetical protein	COG1249C	-	-	-	-	59.4333	22.1631	37.7397
MSMEG_0544	620809-621762	+	317	transcriptional regulator	COG0583K	-	-	-	-	27.4308	48.926	43.6986
MSMEG_0545	622986-623513	-	175	LuxR family transcriptional regulator	COG2114T	-	-	-	-	20.5731	13.3815	18.8699
MSMEG_0546	623786-624613	-	275	hypothetical protein	COG2227H	-	-	-	-	18.2872	19.654	11.9178
MSMEG_0547	625597-626658	-	353	ISMsm5, transposase	COG3415L	-	-	-	-	882.356	187.341	548.219
MSMEG_0548	624722-625600	+	292	chromosome replication initiation inhibitor protein	COG0583K	-	-	-	-	34.2884	23.4176	9.9315
MSMEG_0549	626702-627430	-	242	ABC transporter permease	COG0600P	-	-	-	K15554//ABC transporter permease; K15554 sulfonate transport system permease protein	0	5.01805	1.9863
MSMEG_0550	627472-628440	-	322	sulfonate binding protein	COG0715P	-	-	-	K15553//sulfonate binding protein; K15553 sulfonate transport system substrate-binding protein	2.2859	12.127	1.9863
MSMEG_0551	628489-629271	-	260	nitrate/sulfonate/bicarbonate ABC transporter ATPase	COG1116P	-	-	-	-	9.14358	12.127	0
MSMEG_0552	629360-629854	+	164	hypothetical protein	COG1764O	-	-	-	-	22.859	26.3448	38.7329
MSMEG_0553	629922-631274	+	450	sugar ABC transporter substrate-binding protein	COG1653G	-	-	-	-	4.57179	17.145	5.9589
MSMEG_0554	631271-632140	+	289	ABC transporter permease	COG1175G	-	-	-	-	0	7.10891	0
MSMEG_0555	632137-632928	+	263	ABC transporter permease	COG0395G	-	-	-	-	0	4.59988	5.9589
MSMEG_0556	632925-633980	+	351	ABC transporter	COG3839G	-	-	-	-	2.2859	9.19977	0
MSMEG_0557	634165-634302	+	45	hypothetical protein	-	-	-	-	-	571.474	198.213	894.829
MSMEG_0558	634299-634826	+	175	hypothetical protein	-	-	-	-	-	674.339	463.334	1215.62
MSMEG_0559	634899-635102	-	67	hypothetical protein	COG1278K	-	-	-	-	2528.2	5258.92	5261.71
MSMEG_0560	635220-636284	-	354	dihydrodipicolinate reductase N-terminus domain-containing protein	COG3804S	-	-	-	K00215//dapB; dihydrodipicolinate reductase N-terminus domain-containing protein [EC:1.17.1.8]	4.57179	38.8899	38.7329
MSMEG_0561	636421-637101	+	226	TetR family transcriptional regulator	-	-	-	-	-	4.57179	13.3815	2.97945
MSMEG_0562	637893-638879	-	328	hypothetical protein	COG2354S	-	-	-	-	724.629	254.666	622.705
MSMEG_0563	637149-637904	+	251	hypothetical protein	-	-	-	-	-	68.5769	35.1264	73.4931
MSMEG_0564	638914-640326	-	470	xanthine/uracil permease	COG2252R	-	-	-	-	36.5743	71.9254	33.7671
MSMEG_0565	640338-641435	-	365	glycosyl transferase family protein	COG0438M	-	-	-	-	70.8628	48.0897	56.6096
MSMEG_0566	641432-642280	-	282	aliphatic amidase	COG0388R	-	-	-	-	125.724	51.4351	86.4041
MSMEG_0567	642290-643711	-	473	selenophosphate synthetase	COG2144R	-	-	-	-	4.57179	5.8544	0
MSMEG_0568	643711-644760	-	349	radical SAM domain-containing protein	COG2516R	-	-	-	-	0	6.69074	0
MSMEG_0569	644774-646045	-	423	potassium transport flavoprotein	COG2072P	-	-	-	-	6.85769	8.36342	1.9863
MSMEG_0570	646042-646338	-	98	hypothetical protein	-	-	-	-	-	2.2859	0.418171	0
MSMEG_0571	646331-647233	-	300	carbon-nitrogen hydrolase	COG0388R	-	-	-	-	0	6.69074	0
MSMEG_0572	647243-647764	-	173	hypothetical protein	-	-	-	-	-	0	4.18171	0
MSMEG_0573	648700-649296	-	198	ECF sigma factor RpoE1	COG1595K	-	-	-	-	0	10.8725	0.99315
MSMEG_0574	648080-648733	+	217	ECF sigma factor RpoE1	COG1595K	-	-	-	-	16.0013	17.9814	33.7671
MSMEG_0575	649562-649978	+	138	MmpS1 protein	-	-	-	-	-	16.0013	5.01805	0
MSMEG_0576	649975-652866	+	963	MmpL4 protein	COG2409R	-	-	-	-	20.5731	28.8538	3.9726
MSMEG_0577	652908-654131	+	407	major facilitator superfamily protein	COG2814G	-	-	-	-	68.5769	53.9441	45.6849
MSMEG_0578	654135-655271	+	378	acyl-CoA dehydrogenase	COG1960I	-	-	-	-	148.583	39.3081	31.7808
MSMEG_0579	656078-657565	-	495	Fis family transcriptional regulator	COG2508TQ	-	-	-	-	9.14358	33.0355	39.726
MSMEG_0580	655294-656088	+	264	hypothetical protein	COG1946I	-	-	-	-	27.4308	61.053	24.8288
MSMEG_0581	657676-659022	+	448	4-aminobutyrate aminotransferase	COG0160E	-	-	-	K07250//gabT; 4-aminobutyrate aminotransferase	41.1461	52.2714	22.8425
MSMEG_0582	659025-660479	+	484	succinate-semialdehyde dehydrogenase	COG1012C	-	-	-	K00135//succinate-semialdehyde dehydrogenase; K00135 succinate-semialdehyde dehydrogenase (NADP+) [EC:1.2.1.16]	29.7166	22.9994	39.726
MSMEG_0583	660492-660752	-	86	hypothetical protein	-	-	-	-	-	57.1474	26.3448	78.4589
MSMEG_0584	660999-662471	-	490	hypothetical protein	-	-	-	-	-	2237.89	453.298	633.63
MSMEG_0585	661011-662237	+	408	L-carnitine dehydratase/bile acid-inducible protein F	COG1804C	-	-	-	-	276.593	22.1631	53.6301
MSMEG_0586	662508-662897	-	129	STAS domain-containing protein	-	-	-	-	-	8581.25	1499.98	2879.14
MSMEG_0587	663229-663549	+	106	L-rhamnose 1-epimerase	COG3254S	-	-	-	-	6.85769	10.0361	11.9178
MSMEG_0588	663590-664921	+	443	rhamnose tranport protein	COG2814G	-	-	-	-	6.85769	27.5993	21.8493
MSMEG_0589	664918-666081	+	387	L-rhamnose isomerase	COG4952M	-	-	-	K01813//rhaI; L-rhamnose isomerase [EC:5.3.1.14]	11.4295	42.2353	30.7877
MSMEG_0590	666069-668123	+	684	short chain dehydrogenase	COG3347S	-	-	-	K00001//rhaD; short chain dehydrogenase	27.4308	51.8532	48.6644
MSMEG_0591	668184-669641	+	485	rhamnulokinase	COG1070G	-	-	-	K00848//rhaB; rhamnulokinase [EC:2.7.1.5]	4.57179	17.145	3.9726
MSMEG_0592	669649-670650	+	333	rhamnose catabolism operon transcriptional regulator	COG1609K	-	-	-	-	27.4308	40.5626	59.589
MSMEG_0593	670737-671384	-	215	hypothetical protein	COG1556S	-	-	-	-	205.731	90.7431	163.87
MSMEG_0594	671348-672817	-	489	iron-sulfur cluster binding protein	COG1139C	-	-	-	-	811.493	319.065	624.692
MSMEG_0595	672814-673551	-	245	glycolate oxidase	COG0247C	-	-	-	-	507.469	178.559	350.582
MSMEG_0596	673641-674327	+	228	GntR family transcriptional regulator	COG2186K	-	-	-	-	13.7154	25.0903	10.9247
MSMEG_0597	674780-676060	-	426	hypothetical protein	COG3285L	-	-	-	-	569.188	209.086	432.02
MSMEG_0598	674388-674783	+	131	hypothetical protein	-	-	-	-	-	70.8628	73.5981	50.6507
MSMEG_0599	676104-677750	+	548	acyl-CoA synthetase	COG0318IQ	-	-	-	-	2514.49	1947.84	2957.6
MSMEG_0600	677821-678603	+	260	dehydrogenase	COG1028IQR	-	-	-	-	61.7192	66.9074	66.5411
MSMEG_0601	678620-678928	-	102	hypothetical protein	-	-	-	-	-	29.7166	53.9441	40.7192
MSMEG_0602	678969-679124	-	51	hypothetical protein	-	-	-	-	-	112.009	48.5079	80.4452
MSMEG_0603	679378-681582	-	734	acyl-CoA dehydrogenase	COG1960I	-	-	-	-	2900.8	539.023	488.63
MSMEG_0604	681693-682661	-	322	glyoxylate reductase	COG0111HE	-	-	-	K00015//glyoxylate reductase; K00015 glyoxylate reductase [EC:1.1.1.26]	52.5756	49.3442	56.6096
MSMEG_0605	682652-683758	-	368	hypothetical protein	COG1647R	-	-	-	-	242.305	154.723	253.253
MSMEG_0606	683791-684420	-	209	TetR family transcriptional regulator	COG1309K	-	-	-	-	25.1449	32.6174	71.5068
MSMEG_0607	685104-685946	-	280	methyltransferase, , family protein	COG3315Q	-	-	-	-	299.452	102.034	194.657
MSMEG_0608	684535-685134	+	199	glyoxalase	COG0346E	-	-	-	-	388.602	233.34	341.644
MSMEG_0609	685955-686830	-	291	hypothetical protein	COG1396K	-	-	-	-	683.483	79.8707	371.438
MSMEG_0610	686934-687842	+	302	beta-lactamase	COG0491R	-	-	-	-	11.4295	7.94525	13.9041
MSMEG_0611	687835-689295	+	486	para-nitrobenzyl esterase	COG2272I	-	-	-	-	9.14358	14.2178	8.93835
MSMEG_0612	689301-689912	-	203	TetR family transcriptional regulator	COG1309K	-	-	-	-	68.5769	52.2714	28.8014
MSMEG_0613	689985-690890	+	301	hypothetical protein	COG3662S	-	-	-	-	77.7205	40.1444	70.5137
MSMEG_0614	690921-691814	+	297	methyltransferase	COG3315Q	-	-	-	-	0	16.3087	4.96575
MSMEG_0615	691998-693767	+	589	ATPase AAA	COG0464O	-	-	-	-	315.454	201.559	396.267
MSMEG_0616	693764-695320	+	518	hypothetical protein	-	-	-	-	-	162.299	151.378	298.938
MSMEG_0617	695317-699294	+	1325	ftsk/SpoIIIE family protein	COG1674D	-	-	-	-	454.893	361.718	732.945
MSMEG_0618	699291-699602	+	103	PE family protein	-	-	-	-	-	38.8602	17.9814	32.774
MSMEG_0619	699604-701175	+	523	PPE family protein	COG5651N	-	-	-	-	217.16	162.669	292.979
MSMEG_0620	701225-701518	+	97	PE family protein	-	-	-	-	-	107.437	114.579	209.555
MSMEG_0621	701553-701840	+	95	low molecular weight protein antigen 7	COG4842S	-	-	-	-	125.724	152.632	235.377
MSMEG_0622	701853-702734	+	293	DNA-binding protein	-	-	-	-	-	93.7217	107.888	181.747
MSMEG_0623	702737-704164	+	475	secretion protein Snm4	-	-	-	-	-	25.1449	69.8346	87.3972
MSMEG_0624	704172-705551	+	459	subtilase	COG1404O	-	-	-	-	18.2872	58.1258	73.4931
MSMEG_0625	706433-707632	-	399	hypothetical protein	COG1647R	-	-	-	-	155.441	166.432	229.418
MSMEG_0626	705548-706477	+	309	hypothetical protein	-	-	-	-	-	13.7154	30.5265	23.8356
MSMEG_0627	707650-709398	-	582	glycosyl transferase family protein	COG1807M	-	-	-	-	0	12.127	1.9863
MSMEG_0628	709441-710328	-	295	amidohydrolase	COG2159R	-	-	-	-	50.2897	20.0722	16.8836
MSMEG_0629	710373-711137	+	254	trans-aconitate 2-methyltransferase	COG4106R	-	-	-	-	0	19.654	3.9726
MSMEG_0630	711186-711989	-	267	hypothetical protein	COG4424S	-	-	-	-	9.14358	14.636	6.95205
MSMEG_0632	713531-714025	-	164	hypothetical protein	-	-	-	-	-	34.2884	27.5993	43.6986
MSMEG_0633	714718-716181	-	487	PAP2 superfamily protein	COG1597IR	-	-	-	-	619.478	172.705	411.164
MSMEG_0634	714093-714764	+	223	PAP2 superfamily protein	COG0671I	-	-	-	-	112.009	33.8719	47.6712
MSMEG_0635	716288-716914	+	208	hypothetical protein	COG3786S	-	-	-	-	29.7166	79.8707	21.8493
MSMEG_0636	716920-717405	-	161	hypothetical protein	-	-	-	-	-	324.597	285.193	352.568
MSMEG_0637	717434-719002	-	522	iron-sulfur binding oxidoreductase	COG0665E	-	-	-	-	3943.17	1207.26	2537.5
MSMEG_0638	719172-721103	+	643	hypothetical protein	COG0443O	-	-	-	-	66.291	217.031	108.253
MSMEG_0639	721104-722114	-	336	oligopeptide transport ATP-binding protein AppF	COG4608E	-	-	-	K10823//oligopeptide transport ATP-binding protein AppF; K10823 oligopeptide transport system ATP-binding protein	637.765	2534.95	2536.51
MSMEG_0640	722111-723097	-	328	oligopeptide transport ATP-binding protein OppD	COG0444EP	-	-	-	-	528.042	2320.43	2340.86
MSMEG_0641	723094-724056	-	320	binding-protein-dependent transporters inner membrane component	COG0601EP	-	-	-	-	441.178	2700.97	2793.73
MSMEG_0642	724060-725070	-	336	ABC transporter permease	COG1173EP	-	-	-	-	546.329	2437.94	2868.22
MSMEG_0643	725067-726722	-	551	extracellular solute-binding protein	COG4166E	-	-	-	-	7625.75	17291.8	28029.7
MSMEG_0644	726931-727503	+	190	cupin	COG0662G	-	-	-	-	6.85769	28.8538	25.8219
MSMEG_0645	727629-728471	+	280	beta-1,3-glucanase	COG2273G	-	-	-	-	82.2923	401.444	222.466
MSMEG_0646	728572-730170	-	532	transporter	COG3639P	-	-	-	K02042//transporter; K02042 phosphonate transport system permease protein	0	8.36342	0
MSMEG_0647	730167-730958	-	263	phosphonate ABC transporter ATP-binding protein	COG3638P	-	-	-	K02041//phnC; phosphonate ABC transporter ATP-binding protein [EC:3.6.3.28]	0	2.09086	0
MSMEG_0648	730087-730212	+	41	hypothetical protein	-	-	-	-	-	0	0.836342	0
MSMEG_0649	730969-731934	-	321	phosphonate-binding periplasmic protein	COG3221P	-	-	-	K02044//phosphonate-binding periplasmic protein; K02044 phosphonate transport system substrate-binding protein	0	7.94525	0
MSMEG_0650	732117-732869	+	250	GntR family transcriptional regulator	COG2188K	-	-	-	-	11.4295	7.94525	3.9726
MSMEG_0651	732984-733664	+	226	hypothetical protein	-	-	-	-	-	118.867	28.8538	66.5411
MSMEG_0652	733710-734573	+	287	hypothetical protein	-	-	-	-	-	20.5731	20.9086	2.97945
MSMEG_0654	735585-736520	-	311	hypothetical protein	COG2141C	-	-	-	-	4.57179	15.0542	9.9315
MSMEG_0655	736636-737415	+	259	glucose 1-dehydrogenase	COG1028IQR	-	-	-	-	11.4295	15.0542	13.9041
MSMEG_0656	737416-738018	-	200	TetR family transcriptional regulator	COG3226S	-	-	-	-	18.2872	4.59988	5.9589
MSMEG_0657	738064-739248	-	394	Rieske (2Fe-2S) domain-containing protein	COG4638PR	-	-	-	-	164.585	92.834	82.4315
MSMEG_0658	739263-740168	-	301	polyamine ABC-transporter inner membrane subunit	COG1177E	-	-	-	K11070//polyamine ABC-transporter inner membrane subunit; K11070 spermidine/putrescine transport system permease protein	25.1449	27.1811	5.9589
MSMEG_0659	740165-741106	-	313	polyamine ABC transporter permease	COG1176E	-	-	-	K11071//polyamine ABC transporter permease; K11071 spermidine/putrescine transport system permease protein	20.5731	22.9994	11.9178
MSMEG_0660	741111-742385	-	424	extracellular solute-binding protein	COG0687E	-	-	-	K11069//extracellular solute-binding protein; K11069 spermidine/putrescine transport system substrate-binding protein	365.743	360.882	227.431
MSMEG_0661	742519-743907	+	462	glutamate-1-semialdehyde 2,1-aminomutase	COG0001H	-	-	-	K01845//glutamate-1-semialdehyde 2; K01845 glutamate-1-semialdehyde 2,1-aminomutase [EC:5.4.3.8]	114.295	183.577	99.315
MSMEG_0662	743924-745081	+	385	putrescine transport ATP-binding protein PotG	COG3842E	-	-	-	K11072//putrescine transport ATP-binding protein PotG; K11072 spermidine/putrescine transport system ATP-binding protein [EC:3.6.3.31]	116.581	173.123	117.192
MSMEG_0663	745088-745795	-	235	TetR family transcriptional regulator	COG1309K	-	-	-	-	272.022	79.8707	181.747
MSMEG_0664	745913-747574	+	553	FAD dependent oxidoreductase	COG1233Q	-	-	-	-	178.3	196.959	137.055
MSMEG_0665	749627-750838	-	403	sarcosine oxidase subunit beta	COG0665E	-	-	-	-	201.159	185.25	129.11
MSMEG_0666	747619-749646	+	675	acetyl-CoA synthetase	COG1042C	-	-	-	-	6.85769	51.0169	15.8904
MSMEG_0667	750914-752092	+	392	butyryl-CoA dehydrogenase	COG1960I	-	-	-	-	105.151	66.9074	56.6096
MSMEG_0668	752138-752347	+	69	integral membrane protein	-	-	-	-	-	288.023	98.6884	139.041
MSMEG_0669	753330-753836	-	168	hypothetical protein	-	-	-	-	-	178.3	150.542	113.219
MSMEG_0670	752392-753333	+	313	FAD dependent oxidoreductase	COG0492O	-	-	-	-	532.614	384.299	437.979
MSMEG_0671	753920-755068	-	382	S-(hydroxymethyl)glutathione dehydrogenase	COG1063ER	-	-	-	K00121//S-(hydroxymethyl)glutathione dehydrogenase; K00121 S-(hydroxymethyl)glutathione dehydrogenase / alcohol dehydrogenase	576.046	624.33	514.452
MSMEG_0672	755161-755814	-	217	hypothetical protein	-	-	-	-	-	2000.16	1478.24	1113.32
MSMEG_0673	755982-756524	-	180	hypothetical protein	COG5178A	-	-	-	-	349.742	154.305	64.5548
MSMEG_0674	756845-757855	-	336	ErfK/YbiS/YcfS/YnhG family protein	COG1376S	-	-	-	-	681.197	383.463	188.699
MSMEG_0675	758055-759272	-	405	cytochrome P450	COG2124Q	-	-	-	K00517//cytochrome P450; K00517	57.1474	36.7991	29.7945
MSMEG_0676	759460-759996	+	178	transcriptional regulatory protein	COG1309K	-	-	-	-	13.7154	7.94525	7.9452
MSMEG_0678	760192-760761	+	189	deoxycytidine triphosphate deaminase	COG0717F	-	-	-	K01494//dcd; deoxycytidine triphosphate deaminase [EC:3.5.4.13]	9.14358	17.9814	1.9863
MSMEG_0679	761054-762742	+	562	hypothetical protein	COG5373S	-	-	-	-	2567.06	530.241	961.37
MSMEG_0680	762836-764170	+	444	UDP-glucose 6-dehydrogenase	COG1004M	-	-	-	K00012//UDP-glucose 6-dehydrogenase; K00012 UDPglucose 6-dehydrogenase [EC:1.1.1.22]	13.7154	9.19977	6.95205
MSMEG_0681	764248-765516	+	422	P450 heme-thiolate protein	COG2124Q	-	-	-	-	811.493	187.759	417.123
MSMEG_0682	765518-766270	+	250	hypothetical protein	-	-	-	-	-	525.756	977.684	898.801
MSMEG_0683	766289-766657	+	122	hypothetical protein	-	-	-	-	-	134.868	217.867	125.137
MSMEG_0684	766670-768784	-	704	aldehyde oxidase	COG1529C	-	-	-	K11177//aldehyde oxidase; K11177 xanthine dehydrogenase YagR molybdenum-binding subunit [EC:1.17.1.4]	384.031	655.274	294.966
MSMEG_0685	768781-769776	-	331	oxidoreductase, molybdopterin-binding subunit	COG1319C	-	-	-	K11178//oxidoreductase; K11178 xanthine dehydrogenase YagS FAD-binding subunit [EC:1.17.1.4]	146.297	281.429	100.308
MSMEG_0686	769773-770294	-	173	oxidoreductase	COG2080C	-	GO:0016903//oxidoreductase activity, acting on the aldehyde or oxo group of donors;GO:0051536//iron-sulfur cluster binding;GO:0043169//cation binding	-	K13483//oxidoreductase; K13483 xanthine dehydrogenase YagT iron-sulfur-binding subunit	171.442	170.196	71.5068
MSMEG_0687	770334-771569	-	411	hypothetical protein	COG5438S	-	-	-	-	0	10.4543	1.9863
MSMEG_0688	771588-772862	-	424	aminotransferase	COG0436E	GO:0016020//membrane;GO:0044424//intracellular part	GO:0047635;GO:0043168;GO:0070546	GO:0008152//metabolic process	K14260//aminotransferase; K14260 alanine-synthesizing transaminase	57.1474	191.104	131.096
MSMEG_0689	773110-773346	+	78	hypothetical protein	-	-	-	-	-	25.1449	16.7268	9.9315
MSMEG_0690	773427-776555	-	1042	(Fe-S)-binding protein	COG0247C	-	GO:0051540;GO:0003824//catalytic activity	-	-	169.156	199.886	169.829
MSMEG_0691	776854-779364	-	836	transcriptional regulatory protein	COG2771K	GO:0044464//cell part	GO:0001071//nucleic acid binding transcription factor activity;GO:0003677//DNA binding	GO:0007165//signal transduction;GO:0006351//transcription, DNA-dependent	-	13.7154	54.7804	29.7945
MSMEG_0692	779379-781166	-	595	hypothetical protein	COG0443O	-	-	-	-	107.437	137.16	49.6575
MSMEG_0693	781358-781909	+	183	hypothetical protein	-	-	-	-	-	176.014	40.1444	62.5685
MSMEG_0695	783439-785247	+	602	isoniazid inductible protein IniA	COG1159R	-	GO:0017111//nucleoside-triphosphatase activity;GO:0032550	GO:0009154//purine ribonucleotide catabolic process	-	706.342	295.647	486.644
MSMEG_0696	785252-785593	-	113	hypothetical protein	-	-	-	-	-	564.616	115.415	250.274
MSMEG_0697	785583-785996	-	137	integral membrane protein	COG3374S	-	-	-	-	411.461	99.1066	192.671
MSMEG_0698	786166-787659	+	497	isoniazid inductible protein IniC	COG0699R	-	GO:0017111//nucleoside-triphosphatase activity;GO:0032550	GO:0009154//purine ribonucleotide catabolic process	-	205.731	122.942	232.397
MSMEG_0699	787715-789565	+	616	hypothetical protein	COG0443O	-	-	-	-	4590.08	283.102	1306.99
MSMEG_0700	789578-790090	-	170	hypothetical protein	COG3889R	-	-	-	-	89.1499	22.1631	31.7808
MSMEG_0701	790135-790428	+	97	hypothetical protein	-	-	-	-	-	2.2859	7.10891	8.93835
MSMEG_0702	790621-791553	-	310	monooxygenase	COG2141C	-	GO:0016712//oxidoreductase activity, acting on paired donors, with incorporation or reduction of molecular oxygen, reduced flavin or flavoprotein as one donor, and incorporation of one atom of oxygen	-	-	112.009	136.742	68.5274
MSMEG_0703	791573-792196	-	207	hypothetical protein	-	-	GO:0043169//cation binding	-	-	390.888	153.051	169.829
MSMEG_0704	792264-792803	-	179	LpqJ protein	-	-	-	-	-	294.881	108.306	213.527
MSMEG_0705	792856-794181	-	441	permease of the major facilitator superfamily protein	COG2271G	-	-	-	-	0	23.4176	5.9589
MSMEG_0706	794200-794811	-	203	4-carboxy-4-hydroxy-2-oxoadipate aldolase	COG0684H	-	GO:0003824//catalytic activity	-	K10218//4-carboxy-4-hydroxy-2-oxoadipate aldolase; K10218 4-hydroxy-4-methyl-2-oxoglutarate aldolase [EC:4.1.3.17]	0	2.50903	0
MSMEG_0707	794808-795467	-	219	hypothetical protein	COG0684H	-	-	-	-	0	7.10891	1.9863
MSMEG_0708	795587-796540	+	317	LysR family transcriptional regulator	COG0583K	-	GO:0003676//nucleic acid binding;GO:0001071//nucleic acid binding transcription factor activity	GO:0006351//transcription, DNA-dependent	-	6.85769	18.3995	1.9863
MSMEG_0709	796766-798634	+	622	molecular chaperone DnaK	COG0443O	-	GO:0005515//protein binding;GO:0032550	GO:0050896//response to stimulus;GO:0044267//cellular protein metabolic process	K04043//dnaK; molecular chaperone DnaK	2093.88	568.295	743.87
MSMEG_0710	798631-799281	+	216	co-chaperone GrpE	COG0576O	GO:0044424//intracellular part	GO:0042802//identical protein binding;GO:0030554//adenyl nucleotide binding	GO:0050896//response to stimulus;GO:0044267//cellular protein metabolic process	-	452.607	103.288	140.034
MSMEG_0711	799323-800495	+	390	molecular chaperone DnaJ	COG0484O	GO:0044424//intracellular part	GO:0046914//transition metal ion binding;GO:0005515//protein binding;GO:0032550	GO:0006259//DNA metabolic process;GO:0006950//response to stress;GO:0044267//cellular protein metabolic process	-	873.212	402.281	506.507
MSMEG_0712	800848-801438	-	196	TetR family transcriptional regulator	COG1309K	-	GO:0003676//nucleic acid binding	GO:0006351//transcription, DNA-dependent	-	41.1461	33.0355	55.6164
MSMEG_0713	800492-800851	+	119	MerR family transcriptional regulator	COG0789K	-	GO:0036094//small molecule binding;GO:0001071//nucleic acid binding transcription factor activity	GO:0006351//transcription, DNA-dependent;GO:0050896//response to stimulus	-	137.154	61.8893	55.6164
MSMEG_0714	801516-802700	-	394	acyl-CoA dehydrogenase	COG1960I	-	GO:0052890;GO:0000166//nucleotide binding	-	K00257//acyl-CoA dehydrogenase; K00257	118.867	53.9441	123.151
MSMEG_0715	802729-803472	-	247	3-oxoacyl-ACP reductase	COG1028IQR	-	GO:0036094//small molecule binding;GO:0004312//fatty acid synthase activity	-	K00059//3-oxoacyl-ACP reductase; K00059 3-oxoacyl-[EC:1.1.1.100]	25.1449	10.0361	8.93835
MSMEG_0716	803662-804960	+	432	major facilitator superfamily protein	COG2814G	GO:0031224//intrinsic to membrane	-	-	-	34.2884	42.6535	47.6712
MSMEG_0717	806596-807498	-	300	aldose 1-epimerase	COG2017G	-	GO:0005488//binding;GO:0003824//catalytic activity	GO:0044238//primary metabolic process	-	733.773	244.63	404.212
MSMEG_0718	804960-806609	+	549	acetyl-CoA synthetase	COG0365I	-	GO:0016405//CoA-ligase activity	-	K01895//acetyl-CoA synthetase; K01895 acetyl-CoA synthetase [EC:6.2.1.1]	50.2897	36.3809	53.6301
MSMEG_0719	807543-808682	-	379	flavohemoprotein	COG0543HC	-	GO:0046914//transition metal ion binding;GO:0003824//catalytic activity;GO:0022892;GO:0046906//tetrapyrrole binding	GO:0015669//gas transport	-	4.57179	14.636	1.9863
MSMEG_0720	808724-809722	-	332	integral membrane protein	COG3264M	-	-	-	-	9.14358	12.9633	8.93835
MSMEG_0722	810514-811017	-	167	hypothetical protein	-	-	-	-	-	0	10.0361	1.9863
MSMEG_0723	811187-811729	-	180	hypothetical protein	-	-	-	-	-	0	2.09086	0
MSMEG_0724	811835-812161	+	108	IS1137, transposase orfA	-	-	-	-	-	25.1449	8.7816	25.8219
MSMEG_0725	812164-813117	+	317	IS1137, transposase orfB	COG2801L	-	-	-	-	11.4295	32.1992	23.8356
MSMEG_0726	813145-813267	-	40	hypothetical protein	-	-	-	-	-	34.2884	44.3261	70.5137
MSMEG_0727	813749-814006	-	85	hypothetical protein	-	-	-	-	-	0	6.27257	7.9452
MSMEG_0728	814372-814680	-	102	hypothetical protein	-	-	-	-	-	128.01	165.178	758.767
MSMEG_0729	814904-815572	-	222	hypothetical protein	-	-	-	-	-	16.0013	15.0542	12.911
MSMEG_0730	815642-816844	-	400	oleandomycin glycosyltransferase	COG1819GC	-	GO:0008194//UDP-glycosyltransferase activity	GO:0017144//drug metabolic process	-	27.4308	22.1631	18.8699
MSMEG_0731	816851-817474	-	207	hypothetical protein	COG2954S	-	-	-	-	77.7205	74.8526	55.6164
MSMEG_0732	817638-820184	+	848	chaperone ClpB	COG0542O	GO:0016020//membrane;GO:0030312//external encapsulating structure;GO:0044424//intracellular part	GO:0016462//pyrophosphatase activity;GO:0032550	GO:0006950//response to stress;GO:0051604//protein maturation	-	3707.72	458.316	829.281
MSMEG_0733	820263-821342	-	359	dihydrodipicolinate reductase N-terminus domain-containing protein	COG3804S	-	GO:0036094//small molecule binding;GO:0016628//oxidoreductase activity, acting on the CH-CH group of donors, NAD or NADP as acceptor	GO:0009085//lysine biosynthetic process	K00215//dapB; dihydrodipicolinate reductase N-terminus domain-containing protein [EC:1.17.1.8]	141.726	51.8532	43.6986
MSMEG_0734	821339-822418	-	359	Rieske (2Fe-2S) domain-containing protein	COG4638PR	-	GO:0051536//iron-sulfur cluster binding;GO:0043169//cation binding;GO:0016701//oxidoreductase activity, acting on single donors with incorporation of molecular oxygen	-	-	116.581	41.3989	33.7671
MSMEG_0735	822502-823164	+	220	transcriptional regulator	COG3226S	-	GO:0003676//nucleic acid binding	GO:0006351//transcription, DNA-dependent	-	0	15.0542	1.9863
MSMEG_0736	823231-824067	+	278	hypothetical protein	-	-	-	-	-	2359.04	1467.78	1468.87
MSMEG_0737	824113-824889	+	258	dehydrogenase	COG0300R	-	GO:0036094//small molecule binding;GO:0003824//catalytic activity	-	-	260.592	104.961	204.589
MSMEG_0738	824920-825822	+	300	hypothetical protein	-	-	-	-	-	18.2872	29.6902	32.774
MSMEG_0739	825815-826459	+	214	spou rRNA methylase	COG0566J	-	GO:0003676//nucleic acid binding;GO:0008168//methyltransferase activity	GO:0010467//gene expression;GO:0009451//RNA modification	-	6.85769	8.36342	3.9726
MSMEG_0740	826475-827656	+	393	glycosyl hydrolase	COG4833G	-	GO:0016832//aldehyde-lyase activity	-	-	372.601	182.741	310.856
MSMEG_0741	827660-828568	+	302	hypothetical protein	COG2141C	-	GO:0016491//oxidoreductase activity	-	-	233.161	146.778	193.664
MSMEG_0742	828573-829526	-	317	transcriptional regulatory protein	COG0583K	-	GO:0003676//nucleic acid binding;GO:0001071//nucleic acid binding transcription factor activity	GO:0006351//transcription, DNA-dependent	-	61.7192	41.3989	57.6027
MSMEG_0743	829538-830698	+	386	xanthine dehydrogenase	COG1975O	-	-	-	-	507.469	255.921	364.486
MSMEG_0744	830754-831644	+	296	carbon monoxide dehydrogenase	COG1319C	GO:0044444//cytoplasmic part	GO:0016903//oxidoreductase activity, acting on the aldehyde or oxo group of donors;GO:0000166//nucleotide binding;GO:0016616//oxidoreductase activity, acting on the CH-OH group of donors, NAD or NADP as acceptor	-	K03519//carbon monoxide dehydrogenase; K03519 carbon-monoxide dehydrogenase medium subunit [EC:1.2.99.2]	532.614	317.392	436.986
MSMEG_0745	831647-832123	+	158	2Fe-2S-binding domain-containing protein	COG2080C	-	GO:0016903//oxidoreductase activity, acting on the aldehyde or oxo group of donors;GO:0043169//cation binding;GO:0051540	-	K03518//2Fe-2S-binding domain-containing protein; K03518 carbon-monoxide dehydrogenase small subunit [EC:1.2.99.2]	262.878	181.904	259.212
MSMEG_0746	832120-834519	+	799	carbon-monoxide dehydrogenase, large subunit	COG1529C	GO:0016020//membrane	GO:0016903//oxidoreductase activity, acting on the aldehyde or oxo group of donors;GO:0046914//transition metal ion binding	-	K03520//carbon-monoxide dehydrogenase; K03520 carbon-monoxide dehydrogenase large subunit [EC:1.2.99.2]	1220.67	861.014	1024.93
MSMEG_0747	834538-835275	+	245	carbon monoxide dehydrogenase F protein	COG1975O	-	-	-	-	128.01	118.761	122.158
MSMEG_0748	835259-836161	+	300	ATPase	COG0714R	-	GO:0017111//nucleoside-triphosphatase activity;GO:0032550	GO:0009154//purine ribonucleotide catabolic process	-	22.859	35.5446	31.7808
MSMEG_0749	836174-836869	+	231	carbon monoxide dehydrogenase subunit G (CoxG) family protein	COG3427S	-	-	-	-	66.291	57.2895	40.7192
MSMEG_0750	838056-838778	-	240	membrane protein	COG0586S	GO:0031224//intrinsic to membrane	-	-	-	32.0025	61.4712	31.7808
MSMEG_0751	836866-838059	+	397	hypothetical protein	COG3552R	-	-	-	-	0	17.5632	10.9247
MSMEG_0752	838859-839896	+	345	fructose-bisphosphate aldolase	COG0191G	-	GO:0046914//transition metal ion binding;GO:0016832//aldehyde-lyase activity	GO:0006007//glucose catabolic process	K01624//fbaA; fructose-bisphosphate aldolase [EC:4.1.2.13]	146.297	142.596	218.493
MSMEG_0753	839930-840730	-	266	hypothetical protein	-	-	-	-	-	102.865	100.361	83.4246
MSMEG_0754	840804-841211	+	135	hypothetical protein	-	-	-	-	-	525.756	242.121	346.61
MSMEG_0755	841222-842115	-	297	cobalt-zinc-cadmium resistance protein	COG1230P	GO:0031224//intrinsic to membrane	GO:0015075//ion transmembrane transporter activity	GO:0006811//ion transport	-	1661.85	150.123	1518.53
MSMEG_0756	842699-843478	-	259	peptidase, M50B family protein	COG1994R	-	GO:0004175//endopeptidase activity	GO:0019538//protein metabolic process	-	93.7217	46.417	53.6301
MSMEG_0757	842208-842702	+	164	hypothetical protein	-	-	-	-	-	11.4295	7.10891	1.9863
MSMEG_0758	843524-844063	-	179	hypothetical protein	-	-	-	-	-	2.2859	2.9272	0.99315
MSMEG_0759	844214-845509	+	431	adenylosuccinate synthetase	COG0104F	GO:0044424//intracellular part	GO:0032550;GO:0046872//metal ion binding;GO:0016879//ligase activity, forming carbon-nitrogen bonds	GO:0006167//AMP biosynthetic process	K01939//purA; adenylosuccinate synthetase [EC:6.3.4.4]	102.865	203.231	152.945
MSMEG_0760	845509-846159	+	216	thioesterase	COG2050Q	-	-	-	-	36.5743	50.5987	38.7329
MSMEG_0761	846166-846360	-	64	hypothetical protein	COG1141C	-	-	-	-	212.588	77.7798	165.856
MSMEG_0762	846366-847571	-	401	cytochrome P450	COG2124Q	-	GO:0046914//transition metal ion binding;GO:0016491//oxidoreductase activity;GO:0046906//tetrapyrrole binding	-	K00517//cytochrome P450; K00517	2539.63	357.536	1328.84
MSMEG_0763	847627-849621	-	664	antibiotic transporter	COG2409R	-	-	-	-	25.1449	28.0175	6.95205
MSMEG_0764	849626-851209	-	527	Na+/H+ antiporter	COG0025P	-	-	GO:0006810//transport	-	16.0013	30.9447	9.9315
MSMEG_0765	851254-851556	+	100	hypothetical protein	COG5207O	-	GO:0046914//transition metal ion binding	GO:0006810//transport	-	32.0025	17.5632	39.726
MSMEG_0766	851580-852980	+	466	phosphoribosylglycinamide formyltransferase 2	COG0027F	-	GO:0032550;GO:0016829//lyase activity;GO:0046872//metal ion binding;GO:0016742//hydroxymethyl-, formyl- and related transferase activity	GO:0006188//IMP biosynthetic process	K08289//purT; phosphoribosylglycinamide formyltransferase 2 [EC:2.1.2.2]	322.311	160.996	351.575
MSMEG_0767	852984-853469	+	161	hypothetical protein	-	-	-	-	-	48.0038	48.0897	56.6096
MSMEG_0768	853466-853876	+	136	hypothetical protein	COG0607P	-	GO:0003824//catalytic activity	-	-	43.432	43.0716	36.7466
MSMEG_0769	853886-855103	+	405	O-succinylhomoserine sulfhydrylase	COG0626E	-	GO:0016765//transferase activity, transferring alkyl or aryl (other than methyl) groups;GO:0043168	GO:0000097//sulfur amino acid biosynthetic process	K10764//metZ; O-succinylhomoserine sulfhydrylase	45.7179	134.233	74.4863
MSMEG_0770	855107-855514	+	135	hypothetical protein	-	-	-	-	-	20.5731	17.9814	9.9315
MSMEG_0771	855584-856444	-	286	short chain dehydrogenase	COG4221R	-	GO:0036094//small molecule binding;GO:0004312//fatty acid synthase activity;GO:0016616//oxidoreductase activity, acting on the CH-OH group of donors, NAD or NADP as acceptor	-	-	41.1461	39.3081	19.863
MSMEG_0772	856524-857672	-	382	phytase	COG4222S	-	-	-	-	0	10.8725	0.99315
MSMEG_0773	857779-858309	+	176	acetyltransferase	COG0456R	-	GO:0016407//acetyltransferase activity	-	-	4.57179	12.9633	5.9589
MSMEG_0775	859776-860522	-	248	metallo-beta-lactamase superfamily protein	COG0491R	-	GO:0003824//catalytic activity	-	-	432.034	179.814	184.726
MSMEG_0776	859468-859779	+	103	hypothetical protein	-	-	-	-	-	16.0013	40.1444	23.8356
MSMEG_0777	860554-861567	+	337	F420-dependent glucose-6-phosphate dehydrogenase	COG2141C	-	GO:0031406//carboxylic acid binding;GO:0042802//identical protein binding;GO:0016616//oxidoreductase activity, acting on the CH-OH group of donors, NAD or NADP as acceptor	GO:0044238//primary metabolic process	-	86.8641	165.596	94.3493
MSMEG_0778	861746-862510	-	254	transcriptional regulator	COG2188K	GO:0044464//cell part	GO:0003676//nucleic acid binding;GO:0001071//nucleic acid binding transcription factor activity	GO:0006351//transcription, DNA-dependent	-	4.57179	15.8905	12.911
MSMEG_0779	862519-863295	-	258	short chain dehydrogenase	COG1028IQR	-	GO:0036094//small molecule binding;GO:0004312//fatty acid synthase activity;GO:0043169//cation binding	-	K00059//short chain dehydrogenase; K00059 3-oxoacyl-[EC:1.1.1.100]	82.2923	66.9074	68.5274
MSMEG_0780	863307-864413	-	368	phosphotransferase enzyme family protein	COG2334R	-	GO:0016740//transferase activity	-	-	45.7179	66.4892	57.6027
MSMEG_0781	864599-866176	+	525	amino acid permease	COG0531E	GO:0031224//intrinsic to membrane	GO:0046943//carboxylic acid transmembrane transporter activity	GO:0006865//amino acid transport	-	20.5731	17.145	17.8767
MSMEG_0782	866234-867556	+	440	class III aminotransferase	COG0160E	-	GO:0043168;GO:0008483//transaminase activity	-	-	45.7179	40.1444	94.3493
MSMEG_0783	867578-869656	+	692	phosphate acetyltransferase	COG0280C	GO:0044424//intracellular part	GO:0016407//acetyltransferase activity	GO:0006084//acetyl-CoA metabolic process	K13788//pta; phosphate acetyltransferase [EC:2.3.1.8]	22.859	104.543	67.5342
MSMEG_0784	869653-870783	+	376	acetate kinase	COG0282C	GO:0044424//intracellular part	GO:0016301//kinase activity;GO:0032550	GO:0006796//phosphate-containing compound metabolic process;GO:0006084//acetyl-CoA metabolic process	K00925//ackA; acetate kinase [EC:2.7.2.1]	2.2859	26.3448	17.8767
MSMEG_0785	870902-871771	-	289	hypothetical protein	-	-	-	-	-	0	8.7816	1.9863
MSMEG_0786	872016-874298	-	760	serine/threonine protein kinase	COG0515RTKL	GO:0016020//membrane;GO:0044444//cytoplasmic part	GO:0032550;GO:0004672//protein kinase activity	GO:0006541//glutamine metabolic process;GO:0052164;GO:0051832;GO:0009636//response to toxic substance;GO:0006468//protein phosphorylation;GO:0001897;GO:0044068;GO:0006536//glutamate metabolic process	K14949//serine/threonine protein kinase; K14949 serine/threonine-protein kinase PknG [EC:2.7.11.1]	420.605	360.464	627.671
MSMEG_0787	874298-875266	-	322	extracellular solute-binding protein	COG0834ET	GO:0030313	-	GO:0051234//establishment of localization	-	381.745	279.338	563.116
MSMEG_0788	875362-876675	-	437	hypothetical protein	-	-	-	-	-	898.357	341.228	957.397
MSMEG_0789	877325-878008	-	227	thiamine-phosphate pyrophosphorylase	COG0352H	-	GO:0046872//metal ion binding;GO:0016765//transferase activity, transferring alkyl or aryl (other than methyl) groups	GO:0006772//thiamine metabolic process;GO:0009108//coenzyme biosynthetic process	K00788//thiE; thiamine-phosphate pyrophosphorylase [EC:2.5.1.3]	16.0013	28.8538	11.9178
MSMEG_0790	876862-877341	+	159	NUDIX family hydrolase	COG1051F	-	GO:0003824//catalytic activity	GO:0006259//DNA metabolic process;GO:0033554//cellular response to stress	-	34.2884	47.6715	50.6507
MSMEG_0791	878147-879151	+	334	glycine oxidase ThiO	COG0665E	-	GO:0016641//oxidoreductase activity, acting on the CH-NH2 group of donors, oxygen as acceptor;GO:0000166//nucleotide binding	-	K03153//thiO; glycine oxidase ThiO [EC:1.4.3.19]	1010.37	406.881	648.527
MSMEG_0792	879148-879348	+	66	sulfur carrier protein ThiS	COG2104H	-	-	-	K03154//t	235.447	120.851	215.514
MSMEG_0793	879341-880099	+	252	thiazole synthase	COG2022H	GO:0044424//intracellular part	GO:0016782//transferase activity, transferring sulfur-containing groups;GO:0016830//carbon-carbon lyase activity	GO:0006772//thiamine metabolic process;GO:0009108//coenzyme biosynthetic process	-	1725.85	653.183	1275.21
MSMEG_0794	880120-880869	+	249	hypothetical protein	-	-	-	-	-	210.302	172.287	201.61
MSMEG_0795	880883-881794	+	303	ABC transporter ATP-binding protein	COG1131V	-	GO:0017111//nucleoside-triphosphatase activity;GO:0032550	GO:0009154//purine ribonucleotide catabolic process	-	169.156	56.0349	69.5205
MSMEG_0796	881791-882549	+	252	ABC transporter	-	-	-	-	-	91.4358	63.562	75.4794
MSMEG_0798	885068-885736	+	222	hypothetical protein	-	-	-	-	-	20.5731	18.8177	13.9041
MSMEG_0799	885893-886069	+	58	hypothetical protein	-	-	-	-	-	2.2859	9.19977	16.8836
MSMEG_0800	886332-886511	+	59	hypothetical protein	-	-	-	-	-	2.2859	4.59988	0
MSMEG_0801	886821-887522	+	233	IS1096, tnpR protein	-	-	-	-	-	38.8602	107.052	82.4315
MSMEG_0802	887530-888852	-	440	IS1096, tnpA protein	COG3464L	-	-	-	-	22.859	34.7082	19.863
MSMEG_0803	888571-889056	+	161	hypothetical protein	-	-	-	-	-	118.867	118.342	96.3356
MSMEG_0804	889186-889623	-	145	hypothetical protein	-	-	-	-	-	0	2.09086	0
MSMEG_0805	889631-890662	+	343	hypothetical protein	-	-	-	-	-	4.57179	12.127	4.96575
MSMEG_0806	890643-892154	+	503	hydrolase	COG2234R	-	GO:0046872//metal ion binding;GO:0015924;GO:0008238//exopeptidase activity	GO:0019538//protein metabolic process	-	235.447	106.634	211.541
MSMEG_0807	892151-893602	+	483	leupeptin-inactivating enzyme 1	COG2234R	-	GO:0008238//exopeptidase activity	GO:0019538//protein metabolic process	-	38.8602	37.6354	33.7671
MSMEG_0808	893674-894762	+	362	chalcone synthase Pks10	COG3424Q	GO:0016020//membrane	GO:0016747//transferase activity, transferring acyl groups other than amino-acyl groups;GO:0043167//ion binding;GO:0036094//small molecule binding	GO:0006631//fatty acid metabolic process;GO:0022607//cellular component assembly	-	13.7154	5.8544	9.9315
MSMEG_0809	894762-895265	+	167	isoprenylcysteine carboxyl methyltransferase	COG1755S	-	GO:0008168//methyltransferase activity	GO:0032259//methylation	-	0	3.34537	0
MSMEG_0810	896271-897566	-	431	pyrimidine permease RutG	COG2233F	-	-	GO:0051234//establishment of localization	-	0	25.0903	0.99315
MSMEG_0811	895262-896290	+	342	oxidoreductase	COG0644C	-	GO:0016491//oxidoreductase activity	-	-	0	6.69074	0
MSMEG_0812	897612-898832	-	406	amino acid transporter	COG0531E	-	-	-	-	2.2859	11.2906	14.8973
MSMEG_0813	898848-899174	-	108	hypothetical protein	-	-	-	-	-	11.4295	9.61794	13.9041
MSMEG_0814	900619-900891	-	90	membrane protein	COG4270S	-	-	-	-	157.727	83.2161	86.4041
MSMEG_0815	899192-900652	+	486	TetR family transcriptional regulator	COG1309K	-	GO:0003676//nucleic acid binding	GO:0006351//transcription, DNA-dependent	-	194.301	103.288	147.979
MSMEG_0816	900908-902392	-	494	flavin-binding monooxygenase	COG2072P	-	GO:0016709//oxidoreductase activity, acting on paired donors, with incorporation or reduction of molecular oxygen, NAD(P)H as one donor, and incorporation of one atom of oxygen	-	-	210.302	136.742	186.712
MSMEG_0817	902464-903387	+	307	LysR family transcriptional regulator	COG0583K	-	GO:0003676//nucleic acid binding;GO:0001071//nucleic acid binding transcription factor activity	GO:0006351//transcription, DNA-dependent	-	36.5743	17.5632	42.7055
MSMEG_0818	903499-904851	+	450	transporter major facilitator family protein	COG2814G	GO:0031224//intrinsic to membrane	GO:0005215//transporter activity	GO:0051234//establishment of localization	-	25.1449	44.3261	26.8151
MSMEG_0819	904883-906142	+	419	N-carbamoyl-L-amino acid amidohydrolase	COG0624E	-	GO:0016811//hydrolase activity, acting on carbon-nitrogen (but not peptide) bonds, in linear amides	-	-	32.0025	23.4176	15.8904
MSMEG_0820	907599-907868	-	89	hypothetical protein	-	-	-	-	-	22.859	9.61794	13.9041
MSMEG_0821	906142-907605	+	487	glutamyl-tRNA(Gln) amidotransferase subunit A	COG0154J	-	GO:0016879//ligase activity, forming carbon-nitrogen bonds	-	-	16.0013	26.763	5.9589
MSMEG_0822	907874-909241	-	455	cytochrome P450	COG2124Q	-	GO:0046914//transition metal ion binding;GO:0016491//oxidoreductase activity;GO:0046906//tetrapyrrole binding	-	-	13.7154	21.7449	2.97945
MSMEG_0823	909288-909842	-	184	hypothetical protein	COG5178A	-	-	-	-	93.7217	85.3069	92.363
MSMEG_0824	909845-910492	-	215	hypothetical protein	COG3571R	GO:0044444//cytoplasmic part	-	-	-	13.7154	94.0885	25.8219
MSMEG_0825	910482-911318	-	278	phosphomethylpyrimidine kinase	COG0351H	-	GO:0016301//kinase activity;GO:0032550	GO:0006772//thiamine metabolic process;GO:0006796//phosphate-containing compound metabolic process	-	91.4358	367.991	122.158
MSMEG_0826	911327-912901	-	524	thiamine biosynthesis protein ThiC	COG0422H	GO:0044444//cytoplasmic part;GO:0016020//membrane	GO:0046914//transition metal ion binding;GO:0051536//iron-sulfur cluster binding;GO:0003824//catalytic activity	GO:0006772//thiamine metabolic process;GO:0009108//coenzyme biosynthetic process	-	82.2923	510.169	101.301
MSMEG_0827	913283-915019	+	578	major facilitator superfamily protein	COG2814G	GO:0031224//intrinsic to membrane	-	-	-	11.4295	26.763	8.93835
MSMEG_0828	915135-916205	-	356	immunogenic protein MPT63	-	GO:0044421//extracellular region part	-	-	-	118.867	488.006	535.308
MSMEG_0829	916410-917192	-	260	exodeoxyribonuclease III	COG0708L	GO:0044464//cell part	GO:0016895//exodeoxyribonuclease activity, producing 5'-phosphomonoesters;GO:0003676//nucleic acid binding	GO:0006259//DNA metabolic process	-	27.4308	21.7449	15.8904
MSMEG_0830	918079-919005	-	308	acetyltransferase, gnat family protein	COG0456R	-	GO:0016407//acetyltransferase activity	-	-	9.14358	18.8177	4.96575
MSMEG_0831	917379-918095	+	238	short chain dehydrogenase	COG1028IQR	-	GO:0036094//small molecule binding;GO:0004312//fatty acid synthase activity	-	-	0	5.43623	1.9863
MSMEG_0832	919024-919617	-	197	peptide deformylase	COG0242J	-	GO:0046914//transition metal ion binding;GO:0016811//hydrolase activity, acting on carbon-nitrogen (but not peptide) bonds, in linear amides	GO:0010467//gene expression	-	48.0038	81.5434	103.288
MSMEG_0833	919745-920056	+	103	hypothetical protein	-	-	-	-	-	150.869	139.251	24.8288
MSMEG_0834	920096-920572	+	158	tuberculin-like protein	-	-	-	-	-	66.291	97.4339	76.4726
MSMEG_0835	920583-921293	+	236	copper/zinc superoxide dismutase	COG2032P	GO:0030312//external encapsulating structure;GO:0016020//membrane	GO:0043169//cation binding;GO:0016209//antioxidant activity;GO:0003824//catalytic activity	GO:0006979//response to oxidative stress;GO:0020012;GO:0019725//cellular homeostasis;GO:0072593//reactive oxygen species metabolic process	-	548.615	543.623	565.103
MSMEG_0836	921274-922404	+	376	carboxylate-amine ligase	COG2170S	-	GO:0016881//acid-amino acid ligase activity;GO:0032550	GO:0006749//glutathione metabolic process	-	176.014	303.592	315.822
MSMEG_0837	922415-922870	+	151	hypothetical protein	-	-	-	-	-	130.296	56.0349	94.3493
MSMEG_0838	922879-923928	-	349	AsnC family transcriptional regulator	COG1522K	GO:0044464//cell part	GO:0003677//DNA binding;GO:0001071//nucleic acid binding transcription factor activity	GO:0006351//transcription, DNA-dependent	-	96.0076	119.597	115.205
MSMEG_0839	924025-924651	+	208	ATP-dependent protease La	COG2802R	-	GO:0008233//peptidase activity;GO:0042623//ATPase activity, coupled	GO:0019538//protein metabolic process	-	121.152	94.0885	105.274
MSMEG_0840	924856-925509	-	217	hypothetical protein	-	-	-	-	-	22.859	56.8713	71.5068
MSMEG_0842	926980-927264	-	94	hypothetical protein	-	-	-	-	-	86.8641	98.2702	330.719
MSMEG_0843	927500-927853	-	117	monovalent cation/H+ antiporter subunit G	COG1320P	-	GO:0015299//solute:hydrogen antiporter activity	GO:0006818//hydrogen transport;GO:0006812//cation transport	-	54.8615	24.6721	41.7123
MSMEG_0844	927850-928140	-	96	monovalent cation/H+ antiporter subunit F	COG2212P	-	-	-	-	86.8641	33.0355	68.5274
MSMEG_0845	928137-928676	-	179	monovalent cation/H+ antiporter subunit E	COG1863P	GO:0031224//intrinsic to membrane	GO:0015075//ion transmembrane transporter activity	GO:0006811//ion transport	-	89.1499	30.5265	54.6233
MSMEG_0846	928673-930268	-	531	monovalent cation/H+ antiporter subunit D	COG0651CP	GO:0031224//intrinsic to membrane	GO:0050136//NADH dehydrogenase (quinone) activity	GO:0022904//respiratory electron transport chain	-	134.868	62.7257	116.199
MSMEG_0847	930265-930732	-	155	monovalent cation/H+ antiporter subunit C	COG1006P	-	GO:0016491//oxidoreductase activity	GO:0055114//oxidation-reduction process	-	73.1487	21.3267	47.6712
MSMEG_0848	930732-933611	-	959	monovalent cation/H+ antiporter subunit A	COG1009CP	GO:0031224//intrinsic to membrane	GO:0050136//NADH dehydrogenase (quinone) activity	GO:0022904//respiratory electron transport chain	-	518.898	149.705	249.281
MSMEG_0849	933768-934085	+	105	oxygenase	COG0654HC	-	GO:0016709//oxidoreductase activity, acting on paired donors, with incorporation or reduction of molecular oxygen, NAD(P)H as one donor, and incorporation of one atom of oxygen	-	-	48.0038	15.0542	25.8219
MSMEG_0850	934162-935004	+	280	hypothetical protein	-	-	-	-	-	11.4295	22.1631	22.8425
MSMEG_0851	935059-936345	-	428	citrate transporter	COG1055P	GO:0031224//intrinsic to membrane	GO:0015103//inorganic anion transmembrane transporter activity	GO:0015698//inorganic anion transport	-	1316.68	728.872	1687.36
MSMEG_0852	936364-936822	-	152	hypothetical protein	COG2524K	-	-	-	-	6167.35	2555.03	7491.33
MSMEG_0853	936855-937103	-	82	hypothetical protein	COG0490P	-	-	-	-	12337	2920.93	17207.3
MSMEG_0854	937236-938204	+	322	two-component system sensor kinase	COG4585T	GO:0031224//intrinsic to membrane	GO:0060089;GO:0004673//protein histidine kinase activity;GO:0005515//protein binding;GO:0032550	GO:0006796//phosphate-containing compound metabolic process;GO:0007165//signal transduction	-	5150.12	2767.88	10055.6
MSMEG_0855	938818-939270	-	150	hypothetical protein	-	-	-	-	-	91.4358	111.234	155.925
MSMEG_0856	938204-938851	+	215	LuxR family transcriptional regulator	COG2197TK	GO:0044464//cell part	GO:0004871//signal transducer activity;GO:0001071//nucleic acid binding transcription factor activity;GO:0003677//DNA binding	GO:0007165//signal transduction;GO:0006351//transcription, DNA-dependent	-	560.045	689.982	1149.08
MSMEG_0857	939331-939645	-	104	hypothetical protein	-	-	-	-	-	9.14358	11.2906	4.96575
MSMEG_0858	940749-942986	-	745	cell division control protein Cdc48	COG0464O	-	GO:0008233//peptidase activity;GO:0017111//nucleoside-triphosphatase activity;GO:0032550	GO:0071704;GO:0044238//primary metabolic process	-	36.5743	99.1066	46.6781
MSMEG_0859	939739-940752	+	337	TetR family transcriptional regulator	COG1309K	-	GO:0003676//nucleic acid binding	GO:0006351//transcription, DNA-dependent	-	160.013	67.3256	84.4178
MSMEG_0860	942988-943848	-	286	CDP-diacylglycerol--serine O-phosphatidyltransferase	COG1183I	-	GO:0016780//phosphotransferase activity, for other substituted phosphate groups	GO:0006629//lipid metabolic process	-	22.859	54.3623	39.726
MSMEG_0861	943845-944543	-	232	phosphatidylserine decarboxylase	COG0688I	GO:0016020//membrane	GO:0005488//binding;GO:0016831//carboxy-lyase activity	GO:0046337//phosphatidylethanolamine metabolic process	-	25.1449	60.6348	37.7397
MSMEG_0862	944579-945775	-	398	molybdopterin biosynthesis protein MoeA	COG0303H	-	GO:0003824//catalytic activity	GO:0009108//coenzyme biosynthetic process;GO:0018130	-	141.726	201.559	251.267
MSMEG_0863	945772-946695	-	307	short chain dehydrogenase	COG1028IQR	-	GO:0036094//small molecule binding;GO:0003824//catalytic activity	-	-	452.607	254.666	429.041
MSMEG_0864	946733-947272	+	179	membrane flanked domain-containing protein	COG3402S	-	-	-	-	112.009	40.5626	66.5411
MSMEG_0865	947269-948768	+	499	membrane flanked domain-containing protein	COG3428S	-	-	-	-	285.737	81.5434	125.137
MSMEG_0866	949606-951312	-	568	DNA or RNA helicase of superfamily protein II	COG1061KL	-	GO:0017111//nucleoside-triphosphatase activity;GO:0003676//nucleic acid binding;GO:0032550	-	-	70.8628	120.851	57.6027
MSMEG_0867	948794-949609	+	271	hydrolase	COG0647G	-	GO:0016462//pyrophosphatase activity;GO:0016791//phosphatase activity	-	-	25.1449	29.272	14.8973
MSMEG_0868	951585-955409	-	1274	hypothetical protein	-	-	-	-	-	22.859	34.29	21.8493
MSMEG_0869	955503-955901	+	132	hypothetical protein	-	-	-	-	-	0	6.27257	0
MSMEG_0870	956321-958486	-	721	oxidoreductase	COG1529C	-	GO:0016726//oxidoreductase activity, acting on CH or CH2 groups, NAD or NADP as acceptor	-	-	18.2872	25.5084	42.7055
MSMEG_0871	958483-959457	-	324	aldehyde or xanthine dehydrogenase, molybdopterin binding subunit protein	COG1319C	-	GO:0000166//nucleotide binding;GO:0016616//oxidoreductase activity, acting on the CH-OH group of donors, NAD or NADP as acceptor	-	-	4.57179	7.52708	11.9178
MSMEG_0872	959461-960078	-	205	twin-arginine translocation pathway signal	COG2080C	-	GO:0051536//iron-sulfur cluster binding;GO:0043169//cation binding;GO:0003824//catalytic activity	-	-	9.14358	14.636	14.8973
MSMEG_0873	960209-960379	-	56	hypothetical protein	-	-	GO:0003824//catalytic activity	-	-	0	0.418171	0
MSMEG_0874	960615-961319	+	234	GntR family transcriptional regulator	COG2186K	GO:0044464//cell part	GO:0003676//nucleic acid binding;GO:0001071//nucleic acid binding transcription factor activity	GO:0006351//transcription, DNA-dependent	-	116.581	33.0355	49.6575
MSMEG_0875	961391-962794	+	467	sialic acid transporter	COG2814G	GO:0016020//membrane	GO:0005215//transporter activity	-	-	57.1474	84.4706	33.7671
MSMEG_0876	963720-964637	-	305	short chain dehydrogenase	COG1028IQR	GO:0016020//membrane	GO:0036094//small molecule binding;GO:0003824//catalytic activity	-	-	230.876	32.1992	25.8219
MSMEG_0877	962791-963723	+	310	dihydrodipicolinate synthase	COG0329EM	-	GO:0016836//hydro-lyase activity	-	-	70.8628	48.926	71.5068
MSMEG_0878	964736-965305	+	189	transcriptional regulator	COG1309K	-	GO:0003676//nucleic acid binding	GO:0006351//transcription, DNA-dependent	-	258.306	85.7251	166.849
MSMEG_0879	965380-965526	-	48	hypothetical protein	-	-	-	-	-	132.582	331.61	789.555
MSMEG_0880	965533-967158	+	541	molecular chaperone GroEL	COG0459O	GO:0044424//intracellular part	GO:0005515//protein binding;GO:0032550	GO:0006457//protein folding;GO:0050896//response to stimulus	-	562.33	2355.98	3812.7
MSMEG_0881	967303-968136	+	277	hypothetical protein	COG2852S	-	-	-	-	4.57179	28.4356	16.8836
MSMEG_0882	968200-968583	-	127	hypothetical protein	-	-	-	-	-	274.308	204.486	187.705
MSMEG_0883	968609-970351	-	580	amidohydrolase	COG3653Q	-	GO:0046914//transition metal ion binding;GO:0016812//hydrolase activity, acting on carbon-nitrogen (but not peptide) bonds, in cyclic amides	-	-	425.177	233.34	455.856
MSMEG_0884	970433-970813	+	126	glyoxalase	COG0346E	-	GO:0016701//oxidoreductase activity, acting on single donors with incorporation of molecular oxygen	-	-	13.7154	70.6709	33.7671
MSMEG_0885	970817-971320	-	167	hypothetical protein	-	-	-	-	-	16.0013	19.2359	11.9178
MSMEG_0886	971320-972810	-	496	serine/threonine protein kinase	COG0515RTKL	-	GO:0004674//protein serine/threonine kinase activity;GO:0032550	GO:0006796//phosphate-containing compound metabolic process;GO:0006464//cellular protein modification process	-	96.0076	81.9616	75.4794
MSMEG_0887	972865-973422	+	185	hypothetical protein	-	-	-	-	-	557.759	122.106	312.842
MSMEG_0888	973419-973982	+	187	hypothetical protein	-	-	-	-	-	27.4308	15.0542	20.8562
MSMEG_0889	973997-975526	+	509	succinate-semialdehyde dehydrogenase	COG1012C	-	GO:0016903//oxidoreductase activity, acting on the aldehyde or oxo group of donors	-	-	5349	1099.37	3335.99
MSMEG_0890	975595-976194	+	199	HD domain-containing protein	-	-	GO:0042578//phosphoric ester hydrolase activity;GO:0043169//cation binding;GO:0016836//hydro-lyase activity	-	-	157.727	93.2522	164.863
MSMEG_0891	976256-977107	+	283	polyphosphate kinase	COG2326S	-	GO:0016301//kinase activity	GO:0006796//phosphate-containing compound metabolic process	-	4.57179	8.7816	1.9863
MSMEG_0892	977160-978005	+	281	hypothetical protein	-	-	-	-	-	32.0025	31.3628	36.7466
MSMEG_0893	978024-978347	-	107	hypothetical protein	-	-	-	-	-	13.7154	11.7088	4.96575
MSMEG_0894	978540-979904	+	454	dihydrodipicolinate reductase	COG4091E	-	GO:0036094//small molecule binding;GO:0016616//oxidoreductase activity, acting on the CH-OH group of donors, NAD or NADP as acceptor	-	-	109.723	58.544	97.3287
MSMEG_0895	980004-980747	+	247	GntR family transcriptional regulator	COG2186K	GO:0044464//cell part	GO:0003676//nucleic acid binding;GO:0001071//nucleic acid binding transcription factor activity	GO:0006351//transcription, DNA-dependent	-	342.884	165.596	238.356
MSMEG_0896	980820-982190	+	456	integral membrane transporter	COG2814G	GO:0031224//intrinsic to membrane	-	-	-	43.432	97.0157	85.4109
MSMEG_0897	982187-983464	+	425	hypothetical protein	COG3395S	-	GO:0003824//catalytic activity	-	-	102.865	66.4892	73.4931
MSMEG_0898	983461-984273	+	270	tagatose-1,6-bisphosphate aldolase GatY	COG0191G	-	GO:0046914//transition metal ion binding;GO:0016832//aldehyde-lyase activity	GO:0044238//primary metabolic process	-	2.2859	20.4904	8.93835
MSMEG_0899	984361-986376	-	671	prolyl oligopeptidase	COG1505E	-	GO:0004175//endopeptidase activity;GO:0008236//serine-type peptidase activity	GO:0019538//protein metabolic process	-	146.297	241.703	241.336
MSMEG_0900	986441-987964	+	507	eptc-inducible aldehyde dehydrogenase	COG1012C	-	GO:0016620//oxidoreductase activity, acting on the aldehyde or oxo group of donors, NAD or NADP as acceptor	-	-	2354.47	1486.18	2762.94
MSMEG_0901	987998-988474	+	158	hypothetical protein	COG3564S	-	-	-	-	580.618	360.464	532.329
MSMEG_0902	988475-989344	-	289	cyclopropane-fatty-acyl-phospholipid synthase	COG2230M	GO:0044424//intracellular part;GO:0016020//membrane	GO:0008757//S-adenosylmethionine-dependent methyltransferase activity	GO:0006633//fatty acid biosynthetic process;GO:0006790//sulfur compound metabolic process	-	73.1487	38.0536	52.637
MSMEG_0903	989521-990915	+	464	dihydrolipoamide dehydrogenase	COG1249C	GO:0044424//intracellular part	GO:0016668//oxidoreductase activity, acting on a sulfur group of donors, NAD(P) as acceptor;GO:0000166//nucleotide binding	GO:0019725//cellular homeostasis	-	612.62	425.698	414.144
MSMEG_0904	990912-991181	+	89	hypothetical protein	-	-	-	-	-	16.0013	11.2906	8.93835
MSMEG_0905	991188-991748	-	186	hypothetical protein	COG2128S	-	GO:0016705//oxidoreductase activity, acting on paired donors, with incorporation or reduction of molecular oxygen;GO:0016831//carboxy-lyase activity	-	-	27.4308	45.1625	12.911
MSMEG_0906	991776-993212	-	478	DNA-binding protein	COG3800R	-	GO:0003677//DNA binding	-	-	100.579	115.833	122.158
MSMEG_0907	993284-993628	+	114	hypothetical protein	-	-	-	-	-	0	1.25451	0
MSMEG_0908	993604-994002	+	132	hypothetical protein	-	-	-	-	-	0	1.67268	0
MSMEG_0909	994104-994952	+	282	acyl-ACP thioesterase	COG3884I	-	GO:0016788//hydrolase activity, acting on ester bonds	GO:0006631//fatty acid metabolic process	-	310.882	153.469	224.452
MSMEG_0910	995033-995167	-	44	hypothetical protein	-	-	-	-	-	0	0.418171	0
MSMEG_0911	995201-996487	+	428	isocitrate lyase	COG2224C	-	GO:0016833//oxo-acid-lyase activity	GO:0043436	-	82.2923	46.417	260.205
MSMEG_0912	996618-997478	+	286	3-hydroxybutyryl-CoA dehydrogenase	COG1250I	GO:0030312//external encapsulating structure;GO:0044444//cytoplasmic part;GO:0016020//membrane	GO:0043168;GO:0046914//transition metal ion binding;GO:0016616//oxidoreductase activity, acting on the CH-OH group of donors, NAD or NADP as acceptor;GO:0036094//small molecule binding;GO:0048037//cofactor binding;GO:0016655//oxidoreductase activity, acting on NAD(P)H, quinone or similar compound as acceptor	GO:0006633//fatty acid biosynthetic process;GO:0052200;GO:0046459//short-chain fatty acid metabolic process;GO:0009062//fatty acid catabolic process	-	4.57179	30.1083	13.9041
MSMEG_0913	997643-998515	+	290	methoxy mycolic acid synthase 1	COG2230M	GO:0016020//membrane	GO:0008757//S-adenosylmethionine-dependent methyltransferase activity	GO:0006633//fatty acid biosynthetic process	-	370.315	834.67	720.034
MSMEG_0914	998555-999427	-	290	hypothetical protein	COG2852S	-	-	-	-	25.1449	20.0722	15.8904
MSMEG_0915	999537-1000424	-	295	polyphosphate kinase	COG2326S	-	GO:0016772//transferase activity, transferring phosphorus-containing groups	GO:0006796//phosphate-containing compound metabolic process	-	100.579	49.7624	54.6233
MSMEG_0916	1000429-1001133	-	234	TetR family transcriptional regulator	COG1309K	-	GO:0003676//nucleic acid binding	GO:0006351//transcription, DNA-dependent	-	1378.4	227.903	552.192
MSMEG_0917	1001253-1002569	+	438	hypothetical protein	COG2733S	-	-	-	-	774.919	184.832	508.493
MSMEG_0918	1002657-1003085	+	142	XRE family transcriptional regulator	COG1396K	-	GO:0003677//DNA binding	-	-	137.154	61.8893	79.452
MSMEG_0919	1003169-1003867	+	232	heparin-binding hemagglutinin	COG0188L	GO:0044464//cell part	GO:0005539//glycosaminoglycan binding	GO:0022610;GO:0051704	-	256.02	175.214	118.185
MSMEG_0920	1003944-1004228	+	94	hypothetical protein	-	-	-	-	-	313.168	90.7431	238.356
MSMEG_0921	1004242-1004646	+	134	hypothetical protein	-	-	-	-	-	32.0025	26.3448	38.7329
MSMEG_0922	1004646-1005329	+	227	deoxyribose-phosphate aldolase	COG0274F	GO:0044424//intracellular part	GO:0016832//aldehyde-lyase activity	GO:0009166//nucleotide catabolic process;GO:0005975//carbohydrate metabolic process;GO:0019692	-	6.85769	22.5812	16.8836
MSMEG_0923	1005367-1006302	-	311	hypothetical protein	COG5373S	-	-	-	-	82.2923	83.6342	69.5205
MSMEG_0924	1006363-1007163	-	266	carbon-nitrogen hydrolase	COG0388R	-	GO:0016787//hydrolase activity;GO:0016740//transferase activity	GO:0008152//metabolic process	-	816.065	259.266	603.835
MSMEG_0925	1007170-1007946	-	258	hypothetical protein	-	-	-	-	-	22.859	14.636	19.863
MSMEG_0926	1007951-1008442	-	163	hypothetical protein	-	-	-	-	-	192.015	68.5801	114.212
MSMEG_0927	1008489-1008995	-	168	hypothetical protein	-	-	-	-	-	29.7166	31.781	30.7877
MSMEG_0928	1009022-1010113	+	363	UDP-N-acetylenolpyruvoylglucosamine reductase	COG0812M	GO:0044424//intracellular part	GO:0016616//oxidoreductase activity, acting on the CH-OH group of donors, NAD or NADP as acceptor;GO:0000166//nucleotide binding	GO:0022604//regulation of cell morphogenesis;GO:0000270//peptidoglycan metabolic process	-	4.57179	16.3087	7.9452
MSMEG_0929	1010120-1011478	+	452	ErfK/YbiS/YcfS/YnhG family protein	COG1376S	-	GO:0003824//catalytic activity	-	-	73.1487	80.707	104.281
MSMEG_0930	1011488-1012237	-	249	serine 3-dehydrogenase	COG4221R	-	GO:0036094//small molecule binding;GO:0016616//oxidoreductase activity, acting on the CH-OH group of donors, NAD or NADP as acceptor	-	-	38.8602	26.3448	46.6781
MSMEG_0931	1012270-1012557	-	95	hypothetical protein	-	-	-	-	-	2.2859	13.3815	5.9589
MSMEG_0932	1012561-1013760	+	399	ROK family protein	COG1940KG	-	GO:0016772//transferase activity, transferring phosphorus-containing groups	GO:0006796//phosphate-containing compound metabolic process	-	13.7154	112.488	18.8699
MSMEG_0933	1013771-1015075	+	434	hypothetical protein	COG0438M	GO:0044444//cytoplasmic part	GO:0046872//metal ion binding;GO:0008194//UDP-glycosyltransferase activity	GO:0010126	-	86.8641	181.904	117.192
MSMEG_0934	1015072-1015569	+	165	hypothetical protein	-	-	-	-	-	25.1449	117.088	57.6027
MSMEG_0935	1015609-1016352	+	247	2,3-bisphosphoglycerate-independent phosphoglycerate mutase	COG0588G	-	GO:0004619//phosphoglycerate mutase activity	GO:0006007//glucose catabolic process	-	624.05	298.574	752.808
MSMEG_0936	1016604-1017758	+	384	sensor histidine kinase SenX3	COG5002T	GO:0016020//membrane	GO:0060089;GO:0004673//protein histidine kinase activity;GO:0032550	GO:0006796//phosphate-containing compound metabolic process;GO:0007165//signal transduction	-	20.5731	53.1077	24.8288
MSMEG_0937	1017764-1018441	+	225	DNA-binding response regulator RegX3	COG0745TK	GO:0044464//cell part	GO:0004871//signal transducer activity;GO:0003676//nucleic acid binding	GO:0006351//transcription, DNA-dependent;GO:0007165//signal transduction	-	20.5731	38.4717	12.911
MSMEG_0938	1018465-1019265	-	266	hypothetical protein	-	-	-	-	-	393.174	166.85	379.383
MSMEG_0939	1019379-1020338	+	319	Ppx/GppA phosphatase	COG0248FP	-	GO:0016462//pyrophosphatase activity	-	-	208.017	182.323	230.411
MSMEG_0940	1020368-1021438	+	356	hypothetical protein	-	-	-	-	-	203.445	226.231	465.788
MSMEG_0941	1021461-1022306	+	281	AP endonuclease, family protein 2	COG1082G	-	GO:0004518//nuclease activity	-	-	22.859	34.7082	32.774
MSMEG_0942	1022339-1023154	+	271	hypothetical protein	COG2050Q	-	GO:0016301//kinase activity	GO:0009987//cellular process	-	4.57179	17.5632	2.97945
MSMEG_0943	1023180-1024040	+	286	pyrroline-5-carboxylate reductase	COG0345E	-	GO:0016646//oxidoreductase activity, acting on the CH-NH group of donors, NAD or NADP as acceptor;GO:0036094//small molecule binding	GO:0006561//proline biosynthetic process	-	68.5769	53.1077	101.301
MSMEG_0944	1024188-1024406	+	72	DNA binding domain-containing protein	COG3311K	-	GO:0036094//small molecule binding;GO:0003676//nucleic acid binding	-	-	507.469	619.312	501.541
MSMEG_0945	1024591-1024692	+	33	hypothetical protein	-	-	-	-	-	25.1449	73.18	81.4383
MSMEG_0946	1024821-1025849	+	342	NAD dependent epimerase/dehydratase	COG0451MG	-	GO:0036094//small molecule binding;GO:0048037//cofactor binding;GO:0016857//racemase and epimerase activity, acting on carbohydrates and derivatives	GO:0008152//metabolic process	-	706.342	370.082	663.424
MSMEG_0947	1025886-1026950	+	354	acyltransferase	COG0204I	GO:0016020//membrane	GO:0016740//transferase activity	-	-	518.898	540.695	555.171
MSMEG_0948	1026981-1027514	-	177	hypothetical protein	COG2030I	-	-	-	-	116.581	86.9796	66.5411
MSMEG_0949	1027603-1028493	-	296	HAD-superfamily hydrolase	COG0560E	-	GO:0042578//phosphoric ester hydrolase activity	GO:0006796//phosphate-containing compound metabolic process	-	89.1499	138.415	176.781
MSMEG_0950	1028516-1028839	-	107	hypothetical protein	-	-	-	-	-	27.4308	23.8358	42.7055
MSMEG_0951	1028600-1028842	+	80	glutaredoxin	-	GO:0016020//membrane	-	-	-	9.14358	4.59988	4.96575
MSMEG_0952	1029002-1030357	+	451	glutamyl-tRNA reductase	COG0373H	-	GO:0016620//oxidoreductase activity, acting on the aldehyde or oxo group of donors, NAD or NADP as acceptor;GO:0000166//nucleotide binding	GO:0006779//porphyrin-containing compound biosynthetic process	-	669.768	697.091	986.198
MSMEG_0953	1030361-1031317	+	318	porphobilinogen deaminase	COG0181H	-	GO:0016765//transferase activity, transferring alkyl or aryl (other than methyl) groups	GO:0006779//porphyrin-containing compound biosynthetic process;GO:0018065//protein-cofactor linkage	-	171.442	223.303	354.555
MSMEG_0954	1031413-1033245	+	610	uroporphyrinogen-III synthase	COG1587H	-	GO:0008169//C-methyltransferase activity;GO:0016836//hydro-lyase activity	GO:0018130	-	105.151	222.049	165.856
MSMEG_0955	1034274-1034771	-	165	hypothetical protein	-	-	-	-	-	2.2859	4.59988	0
MSMEG_0956	1033330-1034310	+	326	delta-aminolevulinic acid dehydratase	COG0113H	GO:0030312//external encapsulating structure	GO:0043169//cation binding;GO:0016836//hydro-lyase activity	GO:0006779//porphyrin-containing compound biosynthetic process	-	18.2872	77.3617	32.774
MSMEG_0957	1034307-1034738	+	143	hypothetical protein	-	-	-	-	-	0	5.43623	0
MSMEG_0958	1034759-1035154	+	131	hypothetical protein	-	-	-	-	-	41.1461	22.9994	28.8014
MSMEG_0959	1035189-1035683	+	164	transmembrane protein	-	GO:0031224//intrinsic to membrane	-	-	-	45.7179	17.145	30.7877
MSMEG_0960	1035680-1035910	+	76	transmembrane protein	-	-	-	-	-	0	7.10891	2.97945
MSMEG_0962	1036854-1037447	+	197	TetR family transcriptional regulator	COG1309K	-	GO:0003676//nucleic acid binding	GO:0006351//transcription, DNA-dependent	-	20.5731	38.0536	43.6986
MSMEG_0963	1037522-1037764	+	80	hypothetical protein	-	-	-	-	-	347.456	38.4717	77.4657
MSMEG_0964	1037801-1038283	+	160	pyridoxamine 5'-phosphate oxidase	-	-	GO:0032553;GO:0003824//catalytic activity	-	-	93.7217	114.161	118.185
MSMEG_0965	1038908-1039543	+	211	porin	-	GO:0019867//outer membrane;GO:0016021//integral to membrane;GO:0030312//external encapsulating structure	GO:0022829//wide pore channel activity	GO:0055080//cation homeostasis;GO:0031640//killing of cells of other organism	-	1350.96	768.18	1689.35
MSMEG_0966	1039684-1040067	-	127	hypothetical protein	-	-	GO:0003824//catalytic activity	-	-	9.14358	28.0175	18.8699
MSMEG_0967	1040090-1040470	-	126	hypothetical protein	-	-	GO:0003824//catalytic activity	-	-	29.7166	25.0903	22.8425
MSMEG_0968	1040556-1042010	+	484	cytochrome P450	COG2124Q	-	GO:0046914//transition metal ion binding;GO:0016491//oxidoreductase activity;GO:0046906//tetrapyrrole binding	-	-	553.187	278.92	372.431
MSMEG_0969	1042040-1043395	+	451	glutamate-1-semialdehyde aminotransferase	COG0001H	GO:0044424//intracellular part	GO:0016869//intramolecular transferase activity, transferring amino groups;GO:0016769//transferase activity, transferring nitrogenous groups;GO:0043168	GO:0006779//porphyrin-containing compound biosynthetic process	-	196.587	219.54	197.637
MSMEG_0970	1043446-1044054	+	202	phosphoglycerate mutase	COG0406G	-	GO:0016868//intramolecular transferase activity, phosphotransferases	-	-	29.7166	51.8532	29.7945
MSMEG_0971	1044054-1044707	+	217	hypothetical protein	COG0526OC	-	GO:0003824//catalytic activity	GO:0019725//cellular homeostasis	-	4.57179	44.3261	14.8973
MSMEG_0972	1044704-1045489	+	261	cytochrome C biogenesis protein transmembrane region	COG0785O	GO:0016020//membrane	-	-	-	27.4308	24.6721	6.95205
MSMEG_0973	1045489-1047138	+	549	hypothetical protein	COG1333O	-	-	-	-	11.4295	38.0536	24.8288
MSMEG_0974	1047135-1048130	+	331	cytochrome C biogenesis protein CcsB	COG0755O	-	-	GO:0043623//cellular protein complex assembly	-	32.0025	96.5975	50.6507
MSMEG_0975	1048209-1049537	+	442	hypothetical protein	COG0455D	-	-	-	-	390.888	137.16	293.973
MSMEG_0976	1049555-1049719	-	54	hypothetical protein	-	-	-	-	-	4158.05	681.619	2159.11
MSMEG_0977	1049796-1050068	+	90	hypothetical protein	-	-	-	-	-	233.161	79.0344	158.904
MSMEG_0978	1050065-1051105	+	346	class V aminotransferase	COG0520E	-	GO:0043168;GO:0016769//transferase activity, transferring nitrogenous groups	-	-	91.4358	45.9988	90.3767
MSMEG_0979	1051203-1051451	+	82	keratin associated protein	-	-	-	-	-	4.57179	4.59988	0
MSMEG_0980	1051528-1053159	-	543	signal transduction histidine kinase	COG4585T	GO:0031224//intrinsic to membrane	GO:0004673//protein histidine kinase activity;GO:0032550;GO:0005515//protein binding	GO:0006796//phosphate-containing compound metabolic process;GO:0007165//signal transduction	-	0	15.4723	2.97945
MSMEG_0981	1053329-1053688	+	119	two-component system regulator	COG2197TK	-	GO:0004871//signal transducer activity	GO:0007165//signal transduction;GO:0006351//transcription, DNA-dependent	-	11.4295	17.5632	13.9041
MSMEG_0982	1053805-1054854	+	349	immunogenic protein	COG2358R	-	-	-	-	73.1487	158.487	148.973
MSMEG_0983	1056913-1057566	-	217	two-component system response regulator	COG2197TK	GO:0044464//cell part	GO:0004871//signal transducer activity;GO:0001071//nucleic acid binding transcription factor activity;GO:0003677//DNA binding	GO:0007165//signal transduction;GO:0006351//transcription, DNA-dependent	-	454.893	295.229	467.774
MSMEG_0984	1054857-1056935	+	692	trap transporter 4tm/12tm fusion protein	COG4666R	-	-	-	-	45.7179	129.215	124.144
MSMEG_0985	1057684-1059033	-	449	sugar transporter family protein	COG2814G	GO:0031224//intrinsic to membrane	GO:0005215//transporter activity	-	-	107.437	122.524	166.849
MSMEG_0986	1059121-1059849	-	242	RemM protein	-	-	GO:0003676//nucleic acid binding	GO:0006351//transcription, DNA-dependent	-	610.334	278.92	491.609
MSMEG_0987	1059955-1060326	+	123	hypothetical protein	-	-	-	-	-	34119.3	4855.39	18342.5
MSMEG_0988	1060331-1061200	-	289	1,4-dihydroxy-2-naphthoate octaprenyltransferase	COG1575H	GO:0016020//membrane	-	-	-	21775.4	4891.35	15746.4
MSMEG_0989	1061291-1061536	+	81	hypothetical protein	-	-	-	-	-	2039.02	449.116	1160.99
MSMEG_0990	1061533-1062312	+	259	5'-methylthioadenosine phosphorylase	COG0005F	GO:0044424//intracellular part	GO:0016779//nucleotidyltransferase activity;GO:0003676//nucleic acid binding;GO:0016763//transferase activity, transferring pentosyl groups;GO:0016758//transferase activity, transferring hexosyl groups	GO:0006401//RNA catabolic process;GO:0043102;GO:0043101//purine-containing compound salvage;GO:0010467//gene expression;GO:0055086//nucleobase-containing small molecule metabolic process	-	194.301	135.487	165.856
MSMEG_0991	1062309-1063349	+	346	NAD-dependent epimerase/dehydratase	COG0451MG	-	GO:0036094//small molecule binding;GO:0048037//cofactor binding;GO:0016857//racemase and epimerase activity, acting on carbohydrates and derivatives	GO:0044238//primary metabolic process	-	22.859	31.781	50.6507
MSMEG_0992	1063406-1064533	+	375	2-nitropropane dioxygenase	COG2070R	-	GO:0016703	-	-	9.14358	26.3448	13.9041
MSMEG_0993	1064543-1065556	-	337	histidine kinase	COG2205T	-	GO:0060089;GO:0004673//protein histidine kinase activity;GO:0032550	GO:0051234//establishment of localization;GO:0006796//phosphate-containing compound metabolic process;GO:0007165//signal transduction	-	18.2872	52.6896	21.8493
MSMEG_0994	1065553-1066230	-	225	DNA-binding response regulator ResD	COG0745TK	-	GO:0003676//nucleic acid binding;GO:0004871//signal transducer activity;GO:0051723	GO:0007165//signal transduction;GO:0006351//transcription, DNA-dependent	-	6.85769	29.6902	17.8767
MSMEG_0995	1066335-1066994	+	219	glycosyl transferase family protein	COG0463M	-	GO:0016740//transferase activity	-	-	4.57179	12.127	3.9726
MSMEG_0996	1066994-1067647	+	217	hypothetical protein	COG3222S	-	-	-	-	0	6.27257	0
MSMEG_0997	1067651-1068280	+	209	hypothetical protein	COG4106R	-	GO:0016741	GO:0008152//metabolic process	-	0	7.10891	2.97945
MSMEG_0998	1068322-1069431	+	369	oxidoreductase, molybdopterin binding	COG2041R	-	GO:0003824//catalytic activity;GO:0043169//cation binding	-	-	6.85769	9.61794	0.99315
MSMEG_0999	1069848-1071212	-	454	integral membrane protein	COG5305S	-	-	-	-	134.868	74.0163	128.116
MSMEG_1000	1069356-1069922	+	188	hypothetical protein	-	-	-	-	-	20.5731	20.0722	20.8562
MSMEG_1001	1071264-1072121	+	285	acetyltransferase, gnat family protein	COG0456R	-	GO:0016740//transferase activity	-	-	50.2897	96.5975	62.5685
MSMEG_1002	1072393-1073094	+	233	IS1096, tnpR protein	-	-	-	-	-	61.7192	103.706	76.4726
MSMEG_1003	1073102-1074424	-	440	IS1096, tnpA protein	COG3464L	-	-	-	-	38.8602	28.4356	28.8014
MSMEG_1005	1074818-1075633	+	271	methyltransferase type 11	COG2226H	-	-	-	-	54.8615	49.7624	49.6575
MSMEG_1006	1075656-1076717	+	353	aminoglycoside phosphotransferase	COG3173R	-	-	-	-	253.734	224.558	290.993
MSMEG_1007	1076746-1077507	-	253	transporter	COG0730R	-	-	-	-	2.2859	13.7996	12.911
MSMEG_1008	1077699-1078190	+	163	hypothetical protein	-	-	-	-	-	2.2859	7.94525	2.97945
MSMEG_1009	1078286-1079770	-	494	cytochrome p450	COG2124Q	-	-	-	-	249.163	166.014	211.541
MSMEG_1010	1079902-1080561	+	219	TetR family transcriptional regulator	COG1309K	-	-	-	-	59.4333	88.6523	88.3904
MSMEG_1011	1080585-1081448	+	287	short chain dehydrogenase	COG4221R	-	-	-	-	164.585	79.8707	164.863
MSMEG_1012	1081451-1082986	-	511	alkaline phosphatase	COG1785P	-	-	-	-	9.14358	17.5632	1.9863
MSMEG_1013	1083088-1084272	-	394	hypothetical protein	COG4637R	-	-	-	-	20.5731	17.9814	14.8973
MSMEG_1014	1084283-1085353	-	356	DNA polymerase IV	COG0389L	-	-	-	-	27.4308	74.0163	43.6986
MSMEG_1015	1085358-1085972	-	204	TetR family transcriptional regulator	COG1309K	-	-	-	-	45.7179	92.4158	83.4246
MSMEG_1016	1086080-1086643	+	187	hypothetical protein	COG0431R	-	-	-	-	2.2859	3.34537	1.9863
MSMEG_1017	1087117-1087356	+	79	glutaredoxin	COG0695O	-	-	-	-	233.161	142.596	251.267
MSMEG_1019	1087851-1089971	+	706	ribonucleotide-diphosphate reductase subunit alpha	COG0209F	-	-	-	-	358.886	507.242	622.705
MSMEG_1021	1091275-1091694	-	139	glyoxalase/bleomycin resistance protein/dioxygenase	COG3607R	-	-	-	-	48.0038	38.4717	57.6027
MSMEG_1022	1091864-1092091	-	75	hypothetical protein	-	-	-	-	-	6.85769	19.2359	6.95205
MSMEG_1023	1091966-1093375	+	469	integral membrane transporter	COG2223P	-	-	-	-	29.7166	119.179	17.8767
MSMEG_1024	1093372-1093515	+	47	hypothetical protein	-	-	-	-	-	0	6.27257	1.9863
MSMEG_1025	1094389-1094964	-	191	TetR family transcriptional regulator	COG1309K	-	-	-	-	16.0013	9.61794	9.9315
MSMEG_1026	1093566-1094417	+	283	acetyltransferase	COG3393R	-	-	-	-	13.7154	16.3087	16.8836
MSMEG_1027	1095088-1095966	+	292	hypothetical protein	COG2141C	-	-	-	-	13.7154	8.7816	9.9315
MSMEG_1028	1096036-1097223	-	395	geranylgeranyl reductase	COG0644C	-	-	-	-	772.633	565.367	816.37
MSMEG_1029	1097374-1098111	+	245	transcriptional regulatory protein	COG1309K	-	-	-	-	107.437	120.433	124.144
MSMEG_1030	1098227-1099726	+	499	monooxygenase	COG2072P	-	-	-	-	2395.62	486.333	1759.86
MSMEG_1031	1099821-1100336	+	171	hypothetical protein	COG3631R	-	-	-	-	48.0038	25.0903	43.6986
MSMEG_1032	1100390-1100539	+	49	hypothetical protein	-	-	-	-	-	4.57179	0.836342	0.99315
MSMEG_1033	1100553-1101527	+	324	ribonucleotide-diphosphate reductase subunit beta	COG0208F	-	-	-	-	1044.65	577.076	803.459
MSMEG_1034	1101597-1102979	+	460	esterase	COG0627R	-	-	-	-	16.0013	25.5084	15.8904
MSMEG_1035	1102979-1104559	+	526	hypothetical protein	COG1807M	-	-	-	-	338.313	134.651	263.185
MSMEG_1037	1106170-1107219	-	349	alcohol dehydrogenase	COG1064R	-	-	-	-	84.5782	86.1433	98.3219
MSMEG_1038	1107407-1107682	-	91	GTP cyclohydrolase II	COG2350S	-	-	-	-	4.57179	19.2359	1.9863
MSMEG_1039	1107692-1108765	-	357	periplasmic binding protein	COG0614P	-	-	-	-	6.85769	29.272	7.9452
MSMEG_1041	1110747-1111988	+	413	phosphoserine phosphatase	COG0560E	-	-	-	-	194.301	176.05	266.164
MSMEG_1042	1112116-1112409	+	97	hypothetical protein	-	-	-	-	-	187.443	150.96	137.055
MSMEG_1043	1112411-1113850	-	479	GntR family transcriptional regulator	COG1167KE	-	-	-	-	390.888	64.8165	238.356
MSMEG_1044	1113914-1114060	+	48	hypothetical protein	-	-	-	-	-	107.437	11.2906	31.7808
MSMEG_1045	1114057-1114752	+	231	integral membrane protein	COG2364S	-	-	-	-	137.154	19.654	56.6096
MSMEG_1046	1114707-1115555	+	282	molybdenum ABC transporter ATPase	COG1119P	-	-	-	-	18.2872	46.8352	27.8082
MSMEG_1047	1115548-1116369	+	273	nudix hydrolase	-	-	-	-	-	32.0025	36.7991	18.8699
MSMEG_1048	1116366-1117073	+	235	enoyl-CoA hydratase	COG1024I	-	-	-	-	27.4308	29.272	17.8767
MSMEG_1049	1117108-1118088	+	326	UbiE/COQ5 family methyltransferase	COG2226H	-	-	-	-	139.44	154.723	178.767
MSMEG_1050	1118097-1119260	+	387	SAM-dependent methyltransferase	COG1041L	-	-	-	-	22.859	18.3995	23.8356
MSMEG_1051	1119333-1120034	+	233	hypothetical protein	-	-	-	-	-	274.308	221.213	349.589
MSMEG_1052	1120066-1121610	-	514	amino acid carrier protein	COG1115E	-	-	-	-	54.8615	154.723	59.589
MSMEG_1053	1121728-1123011	-	427	hypothetical protein	COG1520S	-	-	-	-	32.0025	58.544	57.6027
MSMEG_1054	1121617-1121739	+	40	hypothetical protein	-	-	-	-	-	0	3.76354	0
MSMEG_1055	1123108-1123851	+	247	hexapeptide transferase	COG0110R	-	-	-	-	96.0076	110.397	103.288
MSMEG_1057	1124625-1125650	+	341	isopentenyl pyrophosphate isomerase	COG1304C	-	-	-	-	608.048	258.43	387.329
MSMEG_1058	1125683-1126309	+	208	IS1096, tnpR protein	-	-	-	-	-	48.0038	81.9616	94.3493
MSMEG_1059	1126317-1127639	-	440	IS1096, tnpA protein	COG3464L	-	-	-	-	22.859	28.4356	23.8356
MSMEG_1060	1127726-1128130	-	134	Lsr2 protein	-	-	-	-	-	19921.6	3823.34	13645.9
MSMEG_1061	1128363-1128977	-	204	phosphohydrolase	COG3576R	-	GO:0032553;GO:0016641//oxidoreductase activity, acting on the CH-NH2 group of donors, oxygen as acceptor	GO:0009108//coenzyme biosynthetic process	-	354.314	288.538	352.568
MSMEG_1062	1129017-1130057	-	346	O-succinylbenzoic acid--CoA ligase	COG0318IQ	-	GO:0016405//CoA-ligase activity	-	-	32.0025	55.1986	58.5959
MSMEG_1063	1130153-1130476	-	107	hypothetical protein	-	-	-	-	-	192.015	66.4892	102.294
MSMEG_1064	1130758-1132014	+	418	phosphate/sulfate permease	COG0306P	-	GO:0015291//secondary active transmembrane transporter activity	GO:0015698//inorganic anion transport	-	363.457	197.377	245.308
MSMEG_1065	1132030-1132308	+	92	hypothetical protein	-	-	-	-	-	6.85769	16.3087	7.9452
MSMEG_1066	1132310-1132621	+	103	hypothetical protein	-	-	-	-	-	38.8602	24.6721	12.911
MSMEG_1067	1132639-1133010	-	123	hypothetical protein	COG0346E	-	GO:0016701//oxidoreductase activity, acting on single donors with incorporation of molecular oxygen	-	-	244.591	85.7251	145
MSMEG_1068	1133059-1134474	-	471	regulatory protein	COG3835KT	-	-	-	-	4.57179	33.4537	26.8151
MSMEG_1069	1134639-1136105	+	488	amino acid permease	COG0531E	GO:0031224//intrinsic to membrane	GO:0046943//carboxylic acid transmembrane transporter activity	GO:0006865//amino acid transport	-	16.0013	36.7991	26.8151
MSMEG_1070	1136102-1136797	+	231	3-oxoacyl-ACP reductase	COG1028IQR	-	GO:0036094//small molecule binding;GO:0003824//catalytic activity	-	-	13.7154	11.2906	8.93835
MSMEG_1071	1136794-1137555	+	253	3-oxoacyl-ACP reductase	COG1028IQR	-	GO:0036094//small molecule binding;GO:0004312//fatty acid synthase activity	-	-	2.2859	16.7268	14.8973
MSMEG_1072	1137579-1138550	+	323	agmatinase	COG0010E	-	GO:0016813//hydrolase activity, acting on carbon-nitrogen (but not peptide) bonds, in linear amidines;GO:0043169//cation binding	-	-	13.7154	21.3267	5.9589
MSMEG_1073	1139384-1140298	-	304	short chain dehydrogenase	COG0300R	-	GO:0036094//small molecule binding;GO:0003824//catalytic activity	-	-	61.7192	44.7443	37.7397
MSMEG_1074	1138540-1139403	+	287	polysaccharide deacetylase	COG0726G	-	GO:0016787//hydrolase activity	GO:0044238//primary metabolic process	-	11.4295	30.1083	36.7466
MSMEG_1075	1140401-1141330	-	309	naphthoate synthase	COG0447H	GO:0016020//membrane	GO:0016833//oxo-acid-lyase activity	GO:0009233;GO:0051259//protein oligomerization	-	48.0038	55.6168	26.8151
MSMEG_1076	1141429-1141704	+	91	hypothetical protein	-	-	-	-	-	5968.47	1704.47	2019.07
MSMEG_1077	1141706-1142155	-	149	hypothetical protein	-	-	GO:0003824//catalytic activity;GO:0032553	-	-	747.488	238.776	336.678
MSMEG_1078	1142177-1142866	-	229	hydrolase	COG1011R	-	GO:0016791//phosphatase activity	-	-	525.756	212.431	550.205
MSMEG_1079	1143028-1143432	+	134	hypothetical protein	-	-	-	-	-	0	0.836342	0
MSMEG_1080	1143429-1145873	+	814	large subunit of N,N-dimethylformamidase	-	-	-	-	-	0	29.6902	3.9726
MSMEG_1081	1145899-1146657	+	252	hypothetical protein	-	-	GO:0051536//iron-sulfur cluster binding;GO:0003824//catalytic activity	-	-	0	2.9272	0
MSMEG_1082	1146756-1147487	+	243	response regulator	COG2197TK	GO:0044464//cell part	GO:0001071//nucleic acid binding transcription factor activity;GO:0003677//DNA binding	GO:0007165//signal transduction;GO:0006351//transcription, DNA-dependent	-	0	6.69074	0
MSMEG_1083	1147565-1147696	-	43	hypothetical protein	-	-	-	-	-	0	1.67268	0
MSMEG_1084	1147718-1149322	+	534	peptide/opine/nickel uptake family protein ABC transporter periplasmic substrate-binding protein	COG0747E	-	-	-	-	4.57179	8.7816	1.9863
MSMEG_1085	1149333-1150292	+	319	dipeptide transporter permease DppB	COG0601EP	GO:0031224//intrinsic to membrane	-	GO:0051234//establishment of localization	-	4.57179	6.69074	5.9589
MSMEG_1086	1150289-1151224	+	311	ABC transporter permease	COG1173EP	GO:0031224//intrinsic to membrane	-	GO:0051234//establishment of localization	-	0	7.52708	1.9863
MSMEG_1088	1152901-1154301	+	466	glutamyl-tRNA(Gln)/aspartyl-tRNA(Asn) amidotransferase subunit alpha	COG0154J	-	GO:0016811//hydrolase activity, acting on carbon-nitrogen (but not peptide) bonds, in linear amides;GO:0016884//carbon-nitrogen ligase activity, with glutamine as amido-N-donor;GO:0032550	GO:0010467//gene expression	-	20.5731	27.1811	42.7055
MSMEG_1089	1154316-1154507	+	63	hypothetical protein	-	-	-	-	-	114.295	97.0157	225.445
MSMEG_1090	1154545-1155951	+	468	amidase	COG0154J	-	GO:0016879//ligase activity, forming carbon-nitrogen bonds;GO:0016811//hydrolase activity, acting on carbon-nitrogen (but not peptide) bonds, in linear amides	-	-	603.477	1101.04	1751.92
MSMEG_1091	1155953-1156411	+	152	urease accessory protein UreE	COG2371O	-	GO:0046914//transition metal ion binding	GO:0065003;GO:0043603//cellular amide metabolic process	-	66.291	113.743	157.911
MSMEG_1092	1156408-1157070	+	220	urease accessory protein UreF	COG0830O	GO:0044424//intracellular part	GO:0046914//transition metal ion binding	GO:0008152//metabolic process	-	25.1449	64.3984	105.274
MSMEG_1093	1157081-1157737	+	218	bifunctional urease subunit gamma/beta	COG0832E	-	GO:0016811//hydrolase activity, acting on carbon-nitrogen (but not peptide) bonds, in linear amides;GO:0046914//transition metal ion binding	GO:0019627//urea metabolic process	-	16.0013	42.2353	37.7397
MSMEG_1094	1157739-1159445	+	568	urease subunit alpha	COG0804E	GO:0044424//intracellular part	GO:0016811//hydrolase activity, acting on carbon-nitrogen (but not peptide) bonds, in linear amides;GO:0046914//transition metal ion binding	GO:0019627//urea metabolic process	-	54.8615	173.123	123.151
MSMEG_1095	1159442-1160059	+	205	urease accessory protein UreG	COG0378OK	GO:0044424//intracellular part	GO:0017111//nucleoside-triphosphatase activity;GO:0032550;GO:0046914//transition metal ion binding;GO:0042802//identical protein binding	GO:0009154//purine ribonucleotide catabolic process	-	0	45.5807	19.863
MSMEG_1096	1160056-1160871	+	271	urease accessory protein UreD	COG0829O	GO:0044424//intracellular part	GO:0046914//transition metal ion binding	GO:0008152//metabolic process	-	4.57179	12.9633	1.9863
MSMEG_1097	1160901-1161584	+	227	glycosyl transferase family protein	COG1215M	-	GO:0003824//catalytic activity	-	-	1060.66	499.296	435
MSMEG_1098	1161655-1163274	-	539	acyl-CoA synthetase	COG0318IQ	-	GO:0016408;GO:0016405//CoA-ligase activity	-	-	185.158	122.524	104.281
MSMEG_1099	1163456-1163758	-	100	hypothetical protein	-	-	-	-	-	2.2859	5.8544	6.95205
MSMEG_1100	1163698-1164150	-	150	DGPFAETKE domain-containing protein	COG3795S	-	-	-	-	20.5731	10.4543	5.9589
MSMEG_1101	1164280-1165446	+	388	hypothetical protein	-	-	-	-	-	13.7154	22.1631	9.9315
MSMEG_1102	1165456-1167066	+	536	twin-arginine translocation pathway signal	COG1574R	-	GO:0016787//hydrolase activity	-	-	41.1461	101.197	53.6301
MSMEG_1103	1167087-1168052	+	321	O-succinylbenzoate synthase	COG4948MR	-	GO:0046872//metal ion binding;GO:0016829//lyase activity	GO:0008152//metabolic process	-	59.4333	54.3623	82.4315
MSMEG_1104	1168409-1168600	+	63	hypothetical protein	-	-	-	-	-	0	3.34537	1.9863
MSMEG_1106	1169847-1170854	+	335	AraC family transcriptional regulator	COG4977K	GO:0044464//cell part	GO:0003677//DNA binding;GO:0001071//nucleic acid binding transcription factor activity	GO:0006351//transcription, DNA-dependent	-	18.2872	32.6174	43.6986
MSMEG_1107	1170870-1171601	+	243	isonitrile hydratase	COG4977K	-	-	-	-	16.0013	28.8538	20.8562
MSMEG_1108	1171579-1172457	+	292	alpha/beta hydrolase	COG0596R	-	GO:0042802//identical protein binding;GO:0016209//antioxidant activity;GO:0016740//transferase activity	GO:0044238//primary metabolic process	-	27.4308	45.1625	40.7192
MSMEG_1109	1172457-1174100	+	547	2-succinyl-5-enolpyruvyl-6-hydroxy-3-cyclohexene-1-carboxylate synthase	COG1165H	-	GO:0046914//transition metal ion binding;GO:0019842//vitamin binding;GO:0016744	GO:0009233	-	242.305	88.2341	163.87
MSMEG_1110	1174103-1174594	+	163	transmembrane protein	-	GO:0031224//intrinsic to membrane	-	-	-	9.14358	26.3448	19.863
MSMEG_1111	1174598-1175296	-	232	hypothetical protein	COG1651O	-	-	-	-	324.597	254.248	376.404
MSMEG_1112	1176487-1178451	-	654	aconitate hydratase	COG1048C	-	GO:0003994//aconitate hydratase activity	-	-	2573.92	746.436	1892.94
MSMEG_1113	1175363-1176490	+	375	glycosyl transferase family protein	COG0438M	-	GO:0000009//alpha-1,6-mannosyltransferase activity	GO:0051704;GO:0006664//glycolipid metabolic process;GO:0006650//glycerophospholipid metabolic process	-	32.0025	16.7268	23.8356
MSMEG_1114	1178579-1179403	-	274	short chain dehydrogenase	COG4221R	-	GO:0036094//small molecule binding;GO:0003824//catalytic activity	-	-	9.14358	15.0542	1.9863
MSMEG_1115	1179533-1180222	+	229	ubiquinone/menaquinone biosynthesis methyltransferase	COG2226H	-	GO:0016741	GO:0009233	-	27.4308	29.6902	30.7877
MSMEG_1116	1180363-1181715	-	450	gamma-glutamylisopropylamide synthetase	COG0174E	-	GO:0016211	GO:0008152//metabolic process	-	18.2872	28.4356	15.8904
MSMEG_1117	1181811-1182530	+	239	transcriptional regulator	COG2186K	GO:0044464//cell part	GO:0003676//nucleic acid binding;GO:0001071//nucleic acid binding transcription factor activity	GO:0006351//transcription, DNA-dependent	-	9.14358	35.1264	27.8082
MSMEG_1118	1182618-1184153	+	511	amino acid permease	COG0531E	GO:0031224//intrinsic to membrane	GO:0046943//carboxylic acid transmembrane transporter activity	GO:0006865//amino acid transport	-	4.57179	26.3448	9.9315
MSMEG_1119	1184153-1184869	+	238	glutamine amidotransferase	COG2071R	-	GO:0016833//oxo-acid-lyase activity	GO:0009064//glutamine family amino acid metabolic process	-	0	2.9272	3.9726
MSMEG_1120	1184860-1185837	+	325	nitrilase/cyanide hydratase and apolipoprotein N-acyltransferase	COG0388R	-	GO:0016740//transferase activity;GO:0000257//nitrilase activity	GO:0008152//metabolic process	-	13.7154	21.7449	26.8151
MSMEG_1121	1185840-1186217	+	125	hypothetical protein	-	-	-	-	-	4.57179	2.50903	2.97945
MSMEG_1122	1186298-1186426	-	42	hypothetical protein	-	-	-	-	-	0	1.25451	1.9863
MSMEG_1123	1186442-1187440	+	332	cobalamin synthesis protein	COG0523R	-	-	-	-	11.4295	27.1811	24.8288
MSMEG_1124	1187553-1187897	+	114	ferredoxin FdxA	COG1146C	-	GO:0051536//iron-sulfur cluster binding;GO:0043169//cation binding	-	-	121.152	43.908	115.205
MSMEG_1125	1187897-1188550	+	217	ArsR family transcriptional regulator	COG2345K	-	-	-	-	61.7192	31.781	87.3972
MSMEG_1126	1188580-1188864	+	94	hypothetical protein	-	-	-	-	-	45.7179	43.4898	92.363
MSMEG_1127	1188880-1189476	+	198	transmembrane protein	-	GO:0031224//intrinsic to membrane	-	-	-	2615.07	2129.33	6071.13
MSMEG_1128	1189652-1189771	-	39	hypothetical protein	-	-	-	-	-	19155.8	6831.66	24297.4
MSMEG_1129	1189972-1191243	+	423	D-amino-acid dehydrogenase	COG0665E	-	GO:0016638//oxidoreductase activity, acting on the CH-NH2 group of donors	-	-	60183.1	11399.8	45332.4
MSMEG_1130	1191772-1192899	+	375	hypothetical protein	COG1537R	-	-	-	-	83551.8	15916.4	58595.9
MSMEG_1131	1192990-1193475	+	161	tryptophan-rich sensory protein	COG3476T	GO:0031224//intrinsic to membrane	-	-	-	5088.4	2099.64	8251.09
MSMEG_1132	1193567-1194796	-	409	FAD binding domain-containing protein	COG0644C	-	GO:0016627//oxidoreductase activity, acting on the CH-CH group of donors	-	-	141.726	129.633	167.842
MSMEG_1133	1194836-1195825	+	329	bifunctional short chain isoprenyl diphosphate synthase	COG0142H	-	GO:0004659//prenyltransferase activity	GO:0006720//isoprenoid metabolic process	-	66.291	122.942	73.4931
MSMEG_1134	1195912-1196799	+	295	heat shock protein HtpX	COG0501O	GO:0016021//integral to membrane	GO:0004175//endopeptidase activity;GO:0046914//transition metal ion binding	GO:0019538//protein metabolic process;GO:0050896//response to stimulus	-	544.043	109.143	291.986
MSMEG_1135	1197495-1197794	+	99	hypothetical protein	-	-	-	-	-	0	0	2.97945
MSMEG_1136	1197841-1198365	+	174	hypothetical protein	-	-	-	-	-	118.867	380.536	181.747
MSMEG_1137	1198367-1199806	-	479	amino acid permease	COG0531E	GO:0031224//intrinsic to membrane	GO:0046943//carboxylic acid transmembrane transporter activity	GO:0006865//amino acid transport	-	34.2884	78.6162	29.7945
MSMEG_1138	1199825-1200961	-	378	alcohol dehydrogenase	COG1062C	-	GO:0046914//transition metal ion binding;GO:0036094//small molecule binding;GO:0016616//oxidoreductase activity, acting on the CH-OH group of donors, NAD or NADP as acceptor	-	-	20.5731	49.7624	17.8767
MSMEG_1139	1201113-1201682	+	189	transcriptional regulator	COG1396K	-	GO:0003677//DNA binding	-	-	32.0025	63.9802	64.5548
MSMEG_1140	1201699-1202724	-	341	NAD(P)H-dependent glycerol-3-phosphate dehydrogenase	COG0240C	GO:0043234//protein complex;GO:0044424//intracellular part	GO:0016616//oxidoreductase activity, acting on the CH-OH group of donors, NAD or NADP as acceptor;GO:0048037//cofactor binding;GO:0000166//nucleotide binding	GO:0006072//glycerol-3-phosphate metabolic process;GO:0006644//phospholipid metabolic process	-	777.205	1007.79	1057.71
MSMEG_1141	1203291-1204160	+	289	ABC transporter	COG0767Q	-	-	-	-	29.7166	86.9796	32.774
MSMEG_1142	1204162-1205019	+	285	ABC transporter	COG0767Q	-	-	-	-	2.2859	47.2533	18.8699
MSMEG_1143	1205021-1206625	+	534	mce related protein	COG1463Q	-	-	-	-	13.7154	107.47	54.6233
MSMEG_1144	1206622-1207677	+	351	virulence factor Mce family protein	COG1463Q	-	-	-	-	20.5731	94.5067	50.6507
MSMEG_1145	1207670-1208710	+	346	virulence factor Mce family protein	COG1463Q	-	-	-	-	18.2872	68.5801	33.7671
MSMEG_1146	1208707-1209828	+	373	virulence factor Mce family protein	COG1463Q	-	-	-	-	6.85769	47.6715	19.863
MSMEG_1147	1209825-1211105	+	426	mce related protein	COG1463Q	-	-	-	-	4.57179	68.1619	22.8425
MSMEG_1148	1211102-1212358	+	418	mce related protein	COG1463Q	-	-	-	-	9.14358	67.3256	21.8493
MSMEG_1149	1212385-1213071	+	228	hypothetical protein	COG2976S	-	-	-	-	6.85769	56.4531	23.8356
MSMEG_1150	1213041-1213862	+	273	hypothetical protein	-	-	-	-	-	4.57179	41.8171	13.9041
MSMEG_1151	1214090-1214695	+	201	DNA-binding protein	COG1396K	-	GO:0003677//DNA binding	-	-	52.5756	45.1625	36.7466
MSMEG_1152	1214846-1216132	+	428	citrate-proton symporter	COG2814G	GO:0031224//intrinsic to membrane	-	GO:0051234//establishment of localization	-	9.14358	8.7816	5.9589
MSMEG_1153	1216141-1217541	+	466	FAD dependent oxidoreductase	COG0644C	-	GO:0003824//catalytic activity	-	-	9.14358	18.3995	6.95205
MSMEG_1154	1217538-1218719	+	393	formyl-coenzyme A transferase	COG1804C	-	GO:0008410//CoA-transferase activity	-	-	9.14358	16.7268	6.95205
MSMEG_1155	1218716-1219522	+	268	carnitinyl-CoA dehydratase	COG1024I	-	GO:0016836//hydro-lyase activity	-	-	4.57179	6.69074	1.9863
MSMEG_1156	1219519-1220406	+	295	dihydrodipicolinate synthetase	COG0329EM	-	GO:0016836//hydro-lyase activity	GO:0008152//metabolic process	-	16.0013	10.0361	0
MSMEG_1157	1220407-1221180	+	257	short chain dehydrogenase	COG1028IQR	-	GO:0036094//small molecule binding;GO:0004312//fatty acid synthase activity	-	-	0	5.43623	0
MSMEG_1158	1221223-1222650	+	475	5-oxovalerate dehydrogenase	COG1012C	-	GO:0016903//oxidoreductase activity, acting on the aldehyde or oxo group of donors	-	-	4.57179	12.127	9.9315
MSMEG_1159	1222785-1223855	+	356	ABC transporter	COG0715P	-	-	-	-	2.2859	10.4543	0
MSMEG_1160	1223852-1224655	+	267	nitrate/sulfonate/bicarbonate ABC transporter ATPase	COG1116P	-	GO:0017111//nucleoside-triphosphatase activity;GO:0032550	GO:0009154//purine ribonucleotide catabolic process	-	6.85769	6.69074	0
MSMEG_1161	1224687-1225493	+	268	taurine transporter permease TauC	COG0600P	GO:0031224//intrinsic to membrane	-	GO:0051234//establishment of localization	-	0	15.0542	2.97945
MSMEG_1162	1225516-1226862	+	448	nitrilotriacetate monooxygenase component A	COG2141C	-	GO:0016491//oxidoreductase activity	-	-	4.57179	15.4723	0
MSMEG_1165	1227792-1228283	-	163	nucleotide-binding protein	COG1666S	-	-	-	-	681.197	204.068	418.116
MSMEG_1167	1228550-1229989	-	479	cytochrome P450	COG2124Q	-	GO:0016709//oxidoreductase activity, acting on paired donors, with incorporation or reduction of molecular oxygen, NAD(P)H as one donor, and incorporation of one atom of oxygen;GO:0046914//transition metal ion binding;GO:0046906//tetrapyrrole binding	-	-	605.762	161.414	458.836
MSMEG_1168	1230134-1230784	+	216	transcriptional regulator	COG1309K	-	-	GO:0006351//transcription, DNA-dependent	-	36.5743	11.2906	22.8425
MSMEG_1169	1230896-1232140	+	414	integral membrane transporter	COG2814G	GO:0031224//intrinsic to membrane	-	-	-	9.14358	15.8905	8.93835
MSMEG_1170	1232200-1232415	+	71	hypothetical protein	-	-	-	-	-	4.57179	4.18171	3.9726
MSMEG_1171	1232517-1232927	-	136	low molecular weight phosphotyrosine protein phosphatase	COG0394T	-	GO:0030611//arsenate reductase activity;GO:0004721//phosphoprotein phosphatase activity	GO:0006470//protein dephosphorylation	-	32.0025	11.2906	32.774
MSMEG_1172	1232924-1234000	-	358	arsenic resistance protein	COG0798P	GO:0031224//intrinsic to membrane	GO:0030611//arsenate reductase activity;GO:0005343//organic acid:sodium symporter activity	GO:0006470//protein dephosphorylation;GO:0030001//metal ion transport	-	52.5756	21.3267	85.4109
MSMEG_1173	1233997-1234368	-	123	ArsR family transcriptional regulator	COG0640K	GO:0044464//cell part	GO:0003676//nucleic acid binding;GO:0001071//nucleic acid binding transcription factor activity	GO:0006351//transcription, DNA-dependent	-	70.8628	8.7816	59.589
MSMEG_1174	1234447-1234911	-	154	cadmium inducible protein cadi	COG0346E	-	GO:0016701//oxidoreductase activity, acting on single donors with incorporation of molecular oxygen	-	-	77.7205	42.6535	92.363
MSMEG_1175	1235012-1235371	+	119	transcriptional regulatory protein	COG0640K	GO:0044464//cell part	GO:0003676//nucleic acid binding;GO:0001071//nucleic acid binding transcription factor activity	GO:0006351//transcription, DNA-dependent	-	189.729	72.7618	167.842
MSMEG_1176	1235405-1236928	+	507	hypothetical protein	-	-	-	-	-	70.8628	63.9802	55.6164
MSMEG_1177	1236938-1238374	-	478	cytosine/purines uracil thiamine allantoin permease	COG1457F	-	GO:0015932//nucleobase-containing compound transmembrane transporter activity	-	-	134.868	66.4892	86.4041
MSMEG_1178	1238701-1239618	+	305	transcriptional regulator	COG1737K	-	GO:0005488//binding;GO:0001071//nucleic acid binding transcription factor activity	GO:0006351//transcription, DNA-dependent	-	635.479	114.997	373.425
MSMEG_1179	1239680-1241338	+	552	urocanate hydratase	COG2987E	GO:0044424//intracellular part	GO:0016836//hydro-lyase activity	GO:0006536//glutamate metabolic process;GO:0006547//histidine metabolic process	-	292.595	125.033	282.055
MSMEG_1180	1241335-1242549	+	404	allantoate amidohydrolase	COG0624E	-	GO:0016811//hydrolase activity, acting on carbon-nitrogen (but not peptide) bonds, in linear amides	-	-	178.3	89.0705	199.623
MSMEG_1181	1242546-1243877	+	443	N-formimino-L-glutamate deiminase	COG0402FR	-	GO:0016813//hydrolase activity, acting on carbon-nitrogen (but not peptide) bonds, in linear amidines	-	-	98.2935	59.7985	118.185
MSMEG_1182	1243874-1245064	+	396	imidazolonepropionase	COG1228Q	GO:0044424//intracellular part	GO:0046914//transition metal ion binding;GO:0016812//hydrolase activity, acting on carbon-nitrogen (but not peptide) bonds, in cyclic amides	GO:0006536//glutamate metabolic process;GO:0006547//histidine metabolic process	-	93.7217	51.0169	100.308
MSMEG_1183	1245061-1246605	+	514	histidine ammonia-lyase	COG2986E	GO:0044424//intracellular part	GO:0016841//ammonia-lyase activity	GO:0006536//glutamate metabolic process;GO:0006547//histidine metabolic process	-	134.868	97.8521	141.027
MSMEG_1184	1246704-1247582	+	292	serine esterase, cutinase	-	-	GO:0016787//hydrolase activity	-	-	541.757	1188.02	585.959
MSMEG_1185	1247625-1248647	-	340	AsnC family transcriptional regulator	COG1522K	GO:0044464//cell part	GO:0003677//DNA binding;GO:0001071//nucleic acid binding transcription factor activity	GO:0006351//transcription, DNA-dependent	-	59.4333	67.7437	52.637
MSMEG_1186	1248910-1250229	+	439	permease	COG2056R	GO:0016020//membrane	-	-	-	16.0013	36.3809	25.8219
MSMEG_1187	1250238-1251833	+	531	N-acyl-D-aspartate deacylase	COG3653Q	-	GO:0016811//hydrolase activity, acting on carbon-nitrogen (but not peptide) bonds, in linear amides;GO:0046914//transition metal ion binding	-	-	16.0013	40.1444	18.8699
MSMEG_1188	1251852-1253759	-	635	hypothetical protein	COG3889R	-	-	-	-	582.904	232.503	326.746
MSMEG_1189	1253948-1255630	+	560	hypothetical protein	-	-	-	-	-	54.8615	85.3069	51.6438
MSMEG_1190	1255770-1257644	+	624	serine/threonine protein kinase	COG0515RTKL	GO:0016021//integral to membrane;GO:0044444//cytoplasmic part	GO:0032550;GO:0004672//protein kinase activity	GO:0016049//cell growth;GO:0008610//lipid biosynthetic process;GO:0044092//negative regulation of molecular function;GO:0015758//glucose transport;GO:0006464//cellular protein modification process;GO:0044093;GO:0006796//phosphate-containing compound metabolic process	-	27.4308	40.1444	189.692
MSMEG_1191	1257700-1257921	-	73	hypothetical protein	-	-	-	-	-	18.2872	23.8358	13.9041
MSMEG_1192	1257963-1259165	-	400	M23 peptidase domain-containing protein	COG0739M	-	-	-	-	144.011	223.722	253.253
MSMEG_1193	1259580-1261274	+	564	TROVE domain-containing protein	-	GO:0032991//macromolecular complex	GO:0003676//nucleic acid binding	-	-	171.442	200.304	366.473
MSMEG_1194	1261318-1261740	-	140	hypothetical protein	-	-	-	-	-	422.891	45.1625	197.637
MSMEG_1195	1261917-1263128	+	403	hypothetical protein	COG5373S	-	-	-	-	84.5782	118.342	92.363
MSMEG_1196	1263197-1265188	-	663	SNF2 domain-containing protein	COG0553KL	-	GO:0003676//nucleic acid binding;GO:0032550	-	-	75.4346	105.797	149.966
MSMEG_1197	1265252-1265509	-	85	LuxR family transcriptional regulator	COG2771K	GO:0044464//cell part	GO:0004871//signal transducer activity;GO:0001071//nucleic acid binding transcription factor activity;GO:0003677//DNA binding	GO:0007165//signal transduction;GO:0006351//transcription, DNA-dependent	-	9.14358	8.7816	6.95205
MSMEG_1198	1265675-1266436	+	253	hypothetical protein	-	-	-	-	-	27.4308	26.3448	28.8014
MSMEG_1199	1266507-1268882	-	791	hypothetical protein	COG0392S	-	-	-	-	41.1461	78.198	22.8425
MSMEG_1200	1269105-1270931	+	608	serine/threonine protein kinase	COG0515RTKL	GO:0030313	GO:0004672//protein kinase activity;GO:0032550	GO:0051234//establishment of localization;GO:0006796//phosphate-containing compound metabolic process;GO:0006464//cellular protein modification process	-	34.2884	78.198	60.5822
MSMEG_1201	1270939-1271619	-	226	hypothetical protein	-	-	-	-	-	52.5756	42.6535	155.925
MSMEG_1202	1271693-1271971	+	92	hypothetical protein	-	-	-	-	-	57.1474	115.833	1.9863
MSMEG_1203	1273412-1274296	-	294	methoxy mycolic acid synthase 1	COG2230M	-	GO:0008757//S-adenosylmethionine-dependent methyltransferase activity	GO:0006629//lipid metabolic process	-	48.0038	111.652	92.363
MSMEG_1204	1272165-1273415	+	416	3-oxoacyl-ACP synthase	COG0304IQ	-	GO:0004312//fatty acid synthase activity	-	-	573.76	196.122	414.144
MSMEG_1205	1274296-1275219	-	307	cyclopropane-fatty-acyl-phospholipid synthase	COG2230M	-	GO:0008757//S-adenosylmethionine-dependent methyltransferase activity	GO:0006629//lipid metabolic process	-	75.4346	199.468	108.253
MSMEG_1206	1275439-1275573	-	44	hypothetical protein	-	-	-	-	-	9.14358	11.7088	24.8288
MSMEG_1207	1276157-1277335	+	392	glycosyltransferase, group I	COG0438M	-	-	-	-	4.57179	23.4176	5.9589
MSMEG_1208	1277332-1278369	+	345	glycosyltransferase, group I	-	-	GO:0003824//catalytic activity	-	-	4.57179	16.3087	7.9452
MSMEG_1209	1278387-1279841	+	484	glycosidase	COG2152G	-	GO:0016787//hydrolase activity	-	-	41.1461	32.1992	38.7329
MSMEG_1210	1279842-1280711	-	289	hypothetical protein	COG1432S	-	-	-	-	528.042	194.031	255.24
MSMEG_1211	1280838-1281929	+	363	Fatty acid desaturase	COG3239I	-	GO:0016215	GO:0044238//primary metabolic process	-	797.778	584.603	852.123
MSMEG_1212	1282273-1282482	+	69	hypothetical protein	-	-	-	-	-	224.018	447.861	37.7397
MSMEG_1213	1282629-1283942	+	437	cytochrome P450 monooxygenase	COG2124Q	-	GO:0046914//transition metal ion binding;GO:0016712//oxidoreductase activity, acting on paired donors, with incorporation or reduction of molecular oxygen, reduced flavin or flavoprotein as one donor, and incorporation of one atom of oxygen;GO:0046906//tetrapyrrole binding	-	-	109.723	193.613	140.034
MSMEG_1214	1283977-1284996	+	339	oxidoreductase	COG2133G	-	GO:0004344//glucose dehydrogenase activity;GO:0048037//cofactor binding	GO:0044238//primary metabolic process	-	32.0025	92.834	70.5137
MSMEG_1215	1285067-1285705	+	212	serine/threonine protein kinase	COG1651O	-	GO:0016772//transferase activity, transferring phosphorus-containing groups	GO:0006796//phosphate-containing compound metabolic process	-	1337.25	264.284	804.452
MSMEG_1216	1285707-1287002	-	431	ABC transporter periplasmic protein	COG0683E	-	-	-	-	173.728	612.203	420.103
MSMEG_1217	1287035-1287748	-	237	ABC transporter ATP-binding protein	COG0410E	-	GO:0017111//nucleoside-triphosphatase activity;GO:0032550	GO:0009154//purine ribonucleotide catabolic process	-	20.5731	96.1794	89.3835
MSMEG_1218	1287741-1288457	-	238	ABC transporter ATP-binding protein	COG0411E	-	GO:0017111//nucleoside-triphosphatase activity;GO:0032550	GO:0009154//purine ribonucleotide catabolic process	-	43.432	158.487	105.274
MSMEG_1219	1288454-1289461	-	335	ABC transporter permease	COG4177E	GO:0031224//intrinsic to membrane	-	GO:0051234//establishment of localization	-	52.5756	209.086	166.849
MSMEG_1220	1289458-1290333	-	291	ABC transporter permease	COG0559E	GO:0016020//membrane	-	-	-	196.587	442.425	293.973
MSMEG_1221	1290581-1291009	+	142	rifampin ADP-ribosyl transferase	-	-	GO:0003824//catalytic activity	-	-	32.0025	37.2172	27.8082
MSMEG_1222	1291202-1292839	-	545	ISMsm6, transposase	COG5421L	-	GO:0003676//nucleic acid binding;GO:0003824//catalytic activity	GO:0006310//DNA recombination	-	27.4308	37.2172	13.9041
MSMEG_1223	1293051-1293362	-	103	hypothetical protein	-	-	-	-	-	41.1461	45.9988	61.5753
MSMEG_1224	1292948-1293064	+	38	rifampin ADP-ribosyl transferase	-	-	-	-	-	2.2859	0	4.96575
MSMEG_1225	1294590-1295882	-	430	hypothetical protein	-	-	-	-	-	116.581	36.7991	35.7534
MSMEG_1226	1295995-1296870	+	291	sulfatase-modifying factor 1	COG1262S	-	-	-	-	11.4295	18.3995	13.9041
MSMEG_1227	1297094-1297819	+	241	GntR family transcriptional regulator	COG2188K	GO:0044464//cell part	GO:0003676//nucleic acid binding;GO:0001071//nucleic acid binding transcription factor activity	GO:0006351//transcription, DNA-dependent	-	29.7166	28.0175	30.7877
MSMEG_1228	1297882-1299234	+	450	sulfatase	COG3119P	-	GO:0016788//hydrolase activity, acting on ester bonds	-	-	0	11.7088	1.9863
MSMEG_1229	1299255-1301174	+	639	DNA gyrase subunit B	COG0187L	GO:0043232	GO:0043169//cation binding;GO:0032550;GO:0003677//DNA binding;GO:0008094//DNA-dependent ATPase activity	GO:0071103//DNA conformation change;GO:0006260//DNA replication	-	4.57179	26.3448	0
MSMEG_1230	1301175-1301498	-	107	hypothetical protein	COG2149S	-	-	-	-	0	0.836342	0
MSMEG_1231	1301495-1301863	-	122	inner membrane protein YidH	COG2149S	GO:0016020//membrane	-	-	-	0	1.67268	0
MSMEG_1232	1302007-1303464	+	485	ABC transporter substrate-binding protein	COG0715P	-	-	-	-	4.57179	16.3087	1.9863
MSMEG_1234	1304379-1305128	+	249	taurine import ATP-binding protein TauB	COG1116P	-	GO:0017111//nucleoside-triphosphatase activity;GO:0032550;GO:0005368//taurine transmembrane transporter activity	GO:0009154//purine ribonucleotide catabolic process	-	4.57179	9.61794	6.95205
MSMEG_1235	1305154-1306650	+	498	sulfate permease	COG0659P	GO:0031224//intrinsic to membrane	GO:0015103//inorganic anion transmembrane transporter activity	GO:0015698//inorganic anion transport	-	9.14358	16.3087	16.8836
MSMEG_1236	1306698-1307345	-	215	Mpr protein	-	GO:0044421//extracellular region part	-	-	-	6.85769	9.19977	5.9589
MSMEG_1237	1307514-1307831	+	105	hypothetical protein	-	-	-	-	-	4.57179	6.27257	5.9589
MSMEG_1238	1308315-1310015	+	566	type III restriction enzyme, res subunit	COG1061KL	-	GO:0003676//nucleic acid binding;GO:0015666//restriction endodeoxyribonuclease activity;GO:0017111//nucleoside-triphosphatase activity;GO:0032550	-	-	352.028	336.21	460.822
MSMEG_1239	1310225-1311592	-	455	ISMsm4, transposase	COG3464L	-	-	-	-	258.306	216.613	304.897
MSMEG_1240	1311730-1313316	+	528	hypothetical protein	-	-	GO:0032550	-	-	9.14358	59.7985	19.863
MSMEG_1241	1313313-1314251	+	312	hypothetical protein	COG1502I	-	-	-	-	38.8602	29.6902	12.911
MSMEG_1242	1314552-1315712	+	386	cysteine desulfurase IscS	COG1104E	-	GO:0016769//transferase activity, transferring nitrogenous groups;GO:0016783//sulfurtransferase activity;GO:0043168	-	-	288.023	190.268	106.267
MSMEG_1243	1315709-1316782	+	357	hypothetical protein	-	-	-	-	-	66.291	136.324	95.3424
MSMEG_1244	1316779-1320237	+	1152	hypothetical protein	-	-	-	-	-	333.741	430.716	245.308
MSMEG_1245	1320230-1321078	+	282	phosphoadenosine phosphosulfate reductase	COG0175EH	-	GO:0003824//catalytic activity	-	-	532.614	460.825	503.527
MSMEG_1246	1321231-1322667	+	478	hypothetical protein	-	-	-	-	-	233.161	312.792	246.301
MSMEG_1247	1323156-1323980	+	274	hypothetical protein	-	-	-	-	-	34.2884	78.6162	60.5822
MSMEG_1248	1324238-1324906	+	222	hypothetical protein	-	-	-	-	-	365.743	362.136	416.13
MSMEG_1249	1325180-1326046	-	288	ISMsm7, transposase orfB	COG2801L	-	GO:0097159//organic cyclic compound binding	GO:0006259//DNA metabolic process	-	4.57179	29.6902	16.8836
MSMEG_1250	1326043-1326339	-	98	ISMsm7, transposase orfA	COG2963L	-	GO:0003676//nucleic acid binding;GO:0003824//catalytic activity	GO:0006310//DNA recombination	-	16.0013	12.127	20.8562
MSMEG_1251	1326988-1327353	+	121	hypothetical protein	-	-	-	-	-	29.7166	9.61794	23.8356
MSMEG_1252	1327732-1333908	+	2058	hypothetical protein	COG1112L	-	GO:0016787//hydrolase activity	-	-	1380.68	1787.26	1652.6
MSMEG_1253	1334462-1337860	+	1132	hypothetical protein	-	-	-	-	-	194.301	408.135	172.808
MSMEG_1254	1337844-1342847	+	1667	DEAD/DEAH box helicase	COG1205R	-	GO:0032550;GO:0042623//ATPase activity, coupled	-	-	969.22	1086.83	949.452
MSMEG_1255	1343125-1345338	+	737	UvrD/REP helicase	COG0210L	-	GO:0003676//nucleic acid binding;GO:0003678//DNA helicase activity;GO:0032550	-	-	96.0076	188.595	147.979
MSMEG_1256	1345348-1345767	+	139	hypothetical protein	-	-	-	-	-	16.0013	34.7082	32.774
MSMEG_1257	1346160-1346861	+	233	IS1096, tnpR protein	-	-	-	-	-	100.579	89.9068	83.4246
MSMEG_1258	1346869-1348191	-	440	IS1096, tnpA protein	COG3464L	-	-	-	-	34.2884	38.0536	15.8904
MSMEG_1259	1347910-1348326	+	138	hypothetical protein	-	-	GO:0003824//catalytic activity	-	-	109.723	115.833	78.4589
MSMEG_1260	1348648-1350015	-	455	hypothetical protein	-	-	-	-	-	365.743	184.413	216.507
MSMEG_1261	1350265-1351347	+	360	hypothetical protein	-	-	-	-	-	64.0051	107.052	36.7466
MSMEG_1262	1351351-1351716	+	121	hypothetical protein	-	-	-	-	-	34.2884	22.9994	43.6986
MSMEG_1263	1352309-1352833	-	174	hypothetical protein	-	-	-	-	-	25.1449	74.0163	95.3424
MSMEG_1264	1353580-1353978	+	132	prophage Lp1 protein 5	-	-	-	-	-	2.2859	12.5451	11.9178
MSMEG_1265	1354095-1355633	-	512	hypothetical protein	-	-	-	-	-	22.859	64.8165	35.7534
MSMEG_1266	1355685-1356374	-	229	ankyrin	-	-	-	-	-	9.14358	9.19977	8.93835
MSMEG_1268	1357886-1358554	+	222	nudix hydrolase	COG1051F	-	GO:0003824//catalytic activity	-	-	372.601	91.1613	251.267
MSMEG_1269	1358568-1359566	-	332	Ser/Thr protein phosphatase	-	-	GO:0008796//bis(5'-nucleosyl)-tetraphosphatase activity	-	-	173.728	50.5987	62.5685
MSMEG_1270	1359598-1359891	-	97	hypothetical protein	-	-	-	-	-	13.7154	9.61794	10.9247
MSMEG_1271	1360010-1360372	-	120	hypothetical protein	-	-	-	-	-	13.7154	3.76354	1.9863
MSMEG_1272	1360369-1361847	-	492	ribosylglycohydrolase	COG1397O	-	GO:0016787//hydrolase activity	-	-	29.7166	28.0175	23.8356
MSMEG_1273	1362036-1362377	-	113	hypothetical protein	-	-	-	-	-	9.14358	10.8725	21.8493
MSMEG_1274	1362437-1363564	-	375	gluconolactonase	COG3386G	-	GO:0052689	-	-	6.85769	16.7268	7.9452
MSMEG_1275	1363745-1364824	-	359	HNH nuclease	COG1403V	-	GO:0004518//nuclease activity	-	-	20.5731	49.3442	18.8699
MSMEG_1276	1364892-1365188	+	98	hypothetical protein	COG4997S	-	-	-	-	34.2884	74.4345	76.4726
MSMEG_1277	1365336-1365533	+	65	hypothetical protein	-	-	-	-	-	173.728	67.3256	119.178
MSMEG_1278	1365530-1365922	+	130	death-on-curing protein	COG3654R	-	-	GO:0006351//transcription, DNA-dependent	-	9.14358	23.4176	15.8904
MSMEG_1279	1365999-1367429	+	476	hypothetical protein	-	-	-	-	-	25.1449	86.5614	61.5753
MSMEG_1280	1367426-1368148	+	240	hypothetical protein	-	-	-	-	-	20.5731	43.4898	42.7055
MSMEG_1281	1368135-1371380	+	1081	hypothetical protein	COG4913S	-	-	-	-	86.8641	95.343	115.205
MSMEG_1282	1371377-1372546	+	389	hypothetical protein	COG4924S	-	-	-	-	0	17.145	0
MSMEG_1283	1372567-1372821	+	84	ribbon-helix-helix transcription factor, family protein	COG4423S	-	GO:0003676//nucleic acid binding	GO:0006351//transcription, DNA-dependent;GO:0040007//growth	-	178.3	37.2172	136.062
MSMEG_1284	1372821-1373210	+	129	twitching motility protein PilT	COG3742S	-	GO:0046872//metal ion binding;GO:0003676//nucleic acid binding;GO:0004518//nuclease activity	GO:0090304;GO:0040007//growth	-	43.432	32.1992	36.7466
MSMEG_1285	1373229-1375634	-	801	hypothetical protein	COG3012S	-	-	-	-	230.876	295.647	257.226
MSMEG_1286	1375656-1377416	-	586	sulfatase	COG3119P	-	GO:0008484//sulfuric ester hydrolase activity	-	-	1991.02	1461.51	1976.37
MSMEG_1287	1377413-1377850	-	145	cyclase/dehydrase	-	-	-	-	-	386.316	224.558	285.034
MSMEG_1288	1378017-1379666	+	549	hypothetical protein	COG1112L	-	GO:0017111//nucleoside-triphosphatase activity;GO:0032550	-	-	57.1474	87.3978	50.6507
MSMEG_1289	1379677-1380480	-	267	hypothetical protein	-	-	GO:0003677//DNA binding	-	-	70.8628	30.9447	33.7671
MSMEG_1290	1380557-1382425	+	622	dihydroxy-acid dehydratase	COG0129EG	-	GO:0043169//cation binding;GO:0051536//iron-sulfur cluster binding;GO:0016836//hydro-lyase activity	GO:0008652//cellular amino acid biosynthetic process;GO:0006549//isoleucine metabolic process;GO:0006573//valine metabolic process	-	20.5731	15.8905	13.9041
MSMEG_1291	1382428-1385109	-	893	oxidoreductase	COG1529C	-	GO:0051536//iron-sulfur cluster binding;GO:0016726//oxidoreductase activity, acting on CH or CH2 groups, NAD or NADP as acceptor;GO:0043169//cation binding	-	-	233.161	206.158	261.199
MSMEG_1292	1385106-1385990	-	294	FAD binding domain-containing protein	COG1319C	-	GO:0016491//oxidoreductase activity;GO:0000166//nucleotide binding	-	-	166.87	192.359	218.493
MSMEG_1293	1386036-1387940	+	634	xanthine/uracil permeases family protein	COG2233F	GO:0031224//intrinsic to membrane	-	GO:0051234//establishment of localization	-	38.8602	79.8707	33.7671
MSMEG_1294	1387942-1388448	+	168	OHCU decarboxylase	COG3195S	-	GO:0016813//hydrolase activity, acting on carbon-nitrogen (but not peptide) bonds, in linear amidines	-	-	13.7154	16.7268	18.8699
MSMEG_1295	1388445-1388762	+	105	transthyretin	COG2351R	-	GO:0016812//hydrolase activity, acting on carbon-nitrogen (but not peptide) bonds, in cyclic amides	GO:0009112;GO:0051234//establishment of localization	-	29.7166	20.4904	21.8493
MSMEG_1296	1388764-1389663	+	299	uricase	COG3648Q	-	GO:0016663//oxidoreductase activity, acting on other nitrogenous compounds as donors, oxygen as acceptor	GO:0009112;GO:0044282	-	112.009	78.198	84.4178
MSMEG_1297	1389680-1391038	+	452	hydroxydechloroatrazine ethylaminohydrolase	COG0402FR	-	GO:0016810//hydrolase activity, acting on carbon-nitrogen (but not peptide) bonds	-	-	48.0038	54.3623	45.6849
MSMEG_1298	1391035-1392369	+	444	guanine deaminase	COG0402FR	-	GO:0046914//transition metal ion binding;GO:0016814//hydrolase activity, acting on carbon-nitrogen (but not peptide) bonds, in cyclic amidines	GO:0006145//purine nucleobase catabolic process	-	25.1449	25.9266	14.8973
MSMEG_1299	1392514-1393572	+	352	oxidoreductase, 2OG-Fe(II) oxygenase	COG3491R	-	GO:0016705//oxidoreductase activity, acting on paired donors, with incorporation or reduction of molecular oxygen;GO:0046914//transition metal ion binding	-	-	45.7179	21.3267	16.8836
MSMEG_1300	1393703-1394095	+	130	hypothetical protein	-	-	-	-	-	196.587	306.938	209.555
MSMEG_1301	1394284-1394544	+	86	hypothetical protein	COG2197TK	GO:0044464//cell part	GO:0004871//signal transducer activity;GO:0001071//nucleic acid binding transcription factor activity;GO:0003677//DNA binding	GO:0007165//signal transduction;GO:0006351//transcription, DNA-dependent	-	6.85769	2.9272	2.97945
MSMEG_1302	1394787-1394954	+	55	alkylphosphonate uptake protein	-	-	-	-	-	0	0.836342	0
MSMEG_1303	1395326-1396144	-	272	transcriptional regulator	COG1396K	-	GO:0003677//DNA binding	-	-	13.7154	17.9814	16.8836
MSMEG_1304	1396275-1397318	+	347	rhizopine catabolism protein	COG0667C	-	GO:0016616//oxidoreductase activity, acting on the CH-OH group of donors, NAD or NADP as acceptor	-	-	70.8628	34.7082	49.6575
MSMEG_1305	1397328-1397936	-	202	TetR family transcriptional regulator	COG1309K	-	GO:0003676//nucleic acid binding	GO:0006351//transcription, DNA-dependent	-	86.8641	43.0716	79.452
MSMEG_1306	1398000-1399523	-	507	aldehyde dehydrogenase	COG1012C	-	GO:0016620//oxidoreductase activity, acting on the aldehyde or oxo group of donors, NAD or NADP as acceptor	-	-	9.14358	28.0175	5.9589
MSMEG_1307	1399532-1399834	-	100	EthD protein	-	-	-	-	-	0	1.67268	0
MSMEG_1308	1399868-1401571	-	567	peptidase S15	COG2936R	-	GO:0008238//exopeptidase activity	GO:0019538//protein metabolic process	-	13.7154	28.0175	10.9247
MSMEG_1309	1402155-1402271	+	38	hypothetical protein	-	-	-	-	-	0	0.418171	0
MSMEG_1310	1402450-1403853	+	467	TnpC protein	-	-	-	-	-	148.583	35.9627	52.637
MSMEG_1311	1404005-1405996	-	663	oligopeptide transporter OPT family protein	COG1297S	-	-	-	-	297.166	301.92	327.74
MSMEG_1312	1406153-1406749	+	198	hypothetical protein	COG5336S	-	-	-	-	9.14358	14.636	1.9863
MSMEG_1313	1406859-1409201	+	780	hypothetical protein	-	-	GO:0016791//phosphatase activity	-	-	18.2872	42.2353	24.8288
MSMEG_1314	1410157-1410906	-	249	hypothetical protein	-	-	-	-	-	6.85769	11.7088	4.96575
MSMEG_1315	1409246-1410160	+	304	transporter small conductance mechanosensitive ion channel (MscS) family protein	COG0668M	-	-	-	-	217.16	74.4345	124.144
MSMEG_1316	1411176-1412792	-	538	peptide chain release factor 3	COG4108J	GO:0044424//intracellular part	GO:0017111//nucleoside-triphosphatase activity;GO:0032550;GO:0003747//translation release factor activity	GO:0006412//translation;GO:0009154//purine ribonucleotide catabolic process	-	59.4333	101.616	104.281
MSMEG_1317	1413062-1413751	-	229	transcriptional regulator	COG1802K	GO:0044464//cell part	GO:0003676//nucleic acid binding;GO:0001071//nucleic acid binding transcription factor activity	GO:0006351//transcription, DNA-dependent	-	448.036	173.959	394.281
MSMEG_1318	1413803-1414714	-	303	polysaccharide deacetylase	COG0726G	-	GO:0016812//hydrolase activity, acting on carbon-nitrogen (but not peptide) bonds, in cyclic amides	GO:0044238//primary metabolic process	-	16.0013	11.2906	5.9589
MSMEG_1319	1414728-1415882	-	384	Asp/Glu racemase	COG3473Q	-	GO:0016855//racemase and epimerase activity, acting on amino acids and derivatives	GO:0008152//metabolic process	-	4.57179	9.19977	3.9726
MSMEG_1320	1415879-1417180	-	433	major facilitator superfamily protein	COG2271G	GO:0031224//intrinsic to membrane	-	-	-	6.85769	5.01805	0.99315
MSMEG_1321	1417321-1417941	+	206	5-carboxymethyl-2-hydroxymuconate delta-isomerase	COG0179Q	-	GO:0003824//catalytic activity	-	-	0	6.27257	1.9863
MSMEG_1322	1418115-1419377	+	420	ErfK/YbiS/YcfS/YnhG family protein	COG1376S	-	GO:0003824//catalytic activity	-	-	601.191	203.231	392.294
MSMEG_1323	1419591-1419878	+	95	hypothetical protein	-	-	-	-	-	29.7166	11.2906	24.8288
MSMEG_1325	1420424-1422088	-	554	exodeoxyribonuclease V subunit alpha	COG0507L	GO:0043234//protein complex	GO:0036094//small molecule binding;GO:0016462//pyrophosphatase activity;GO:0016895//exodeoxyribonuclease activity, producing 5'-phosphomonoesters	-	-	1289.25	958.448	1640.68
MSMEG_1326	1420278-1420427	+	49	hypothetical protein	-	-	-	-	-	1837.86	1103.55	1981.34
MSMEG_1327	1422085-1425336	-	1083	exodeoxyribonuclease V subunit beta	COG1074L	-	GO:0016895//exodeoxyribonuclease activity, producing 5'-phosphomonoesters;GO:0003676//nucleic acid binding;GO:0003678//DNA helicase activity;GO:0032550	GO:0006259//DNA metabolic process;GO:0033554//cellular response to stress	-	27.4308	47.2533	31.7808
MSMEG_1328	1425333-1428596	-	1087	exodeoxyribonuclease V subunit gamma	COG1330L	GO:0043234//protein complex	GO:0016895//exodeoxyribonuclease activity, producing 5'-phosphomonoesters	-	-	13.7154	46.417	9.9315
MSMEG_1329	1428614-1429858	-	414	major facilitator superfamily protein	COG2814G	-	-	-	-	41.1461	28.8538	29.7945
MSMEG_1330	1429855-1430313	-	152	MarR family transcriptional regulator	COG1846K	GO:0044464//cell part	GO:0001071//nucleic acid binding transcription factor activity	GO:0006351//transcription, DNA-dependent	-	27.4308	28.0175	23.8356
MSMEG_1331	1430426-1431133	-	235	enoyl-CoA hydratase	COG1024I	GO:0016020//membrane;GO:0044444//cytoplasmic part	GO:0016836//hydro-lyase activity	-	-	20.5731	59.7985	19.863
MSMEG_1332	1431151-1432008	-	285	hypothetical protein	-	-	-	-	-	86.8641	168.941	85.4109
MSMEG_1333	1432067-1433059	-	330	hypothetical protein	COG3673S	-	-	-	-	20.5731	15.8905	81.4383
MSMEG_1334	1433302-1434039	-	245	metallo-beta-lactamase	COG0491R	-	GO:0016790//thiolester hydrolase activity	-	-	109.723	37.2172	66.5411
MSMEG_1335	1434167-1434628	+	153	BadM/Rrf2 family transcriptional regulator	COG1959K	-	-	-	-	18.2872	7.52708	3.9726
MSMEG_1336	1434628-1435863	+	411	flavohemoprotein	COG1017C	-	GO:0046906//tetrapyrrole binding;GO:0016646//oxidoreductase activity, acting on the CH-NH group of donors, NAD or NADP as acceptor;GO:0046914//transition metal ion binding;GO:0022892;GO:0051213//dioxygenase activity;GO:0016701//oxidoreductase activity, acting on single donors with incorporation of molecular oxygen	GO:0015669//gas transport	-	22.859	20.4904	34.7603
MSMEG_1339	1436204-1436371	+	55	50S ribosomal protein L33	COG0267J	GO:0030529//ribonucleoprotein complex	GO:0005198//structural molecule activity	GO:0010467//gene expression	-	29.7166	73.5981	62.5685
MSMEG_1340	1436382-1436858	+	158	(3R)-hydroxyacyl-ACP dehydratase subunit HadA	COG2030I	GO:0016020//membrane	GO:0005488//binding;GO:0016836//hydro-lyase activity	-	-	22.859	43.4898	24.8288
MSMEG_1341	1436845-1437273	+	142	(3R)-hydroxyacyl-ACP dehydratase subunit HadB	COG2030I	GO:0030312//external encapsulating structure	GO:0005488//binding;GO:0016836//hydro-lyase activity	GO:0006633//fatty acid biosynthetic process	-	20.5731	31.781	16.8836
MSMEG_1342	1437283-1437792	+	169	(3R)-hydroxyacyl-ACP dehydratase subunit HadC	COG2030I	GO:0016020//membrane	GO:0005488//binding;GO:0016836//hydro-lyase activity	GO:0006633//fatty acid biosynthetic process;GO:0001676//long-chain fatty acid metabolic process	-	6.85769	46.8352	32.774
MSMEG_1344	1438122-1438556	+	144	preprotein translocase subunit SecE	COG0690U	-	-	-	-	1590.98	556.168	1246.4
MSMEG_1345	1438583-1439425	+	280	transcription antitermination protein NusG	COG0250K	-	-	GO:0006368//transcription elongation from RNA polymerase II promoter;GO:0031555	-	1072.09	607.185	1043.8
MSMEG_1346	1439493-1439921	+	142	50S ribosomal protein L11	COG0080J	GO:0030529//ribonucleoprotein complex;GO:0030312//external encapsulating structure	GO:0003723//RNA binding	-	-	537.186	540.277	622.705
MSMEG_1347	1439987-1440694	+	235	50S ribosomal protein L1	COG0081J	GO:0044391	GO:0003723//RNA binding;GO:0005198//structural molecule activity	GO:0006412//translation	-	265.164	409.39	439.966
MSMEG_1348	1440768-1441997	-	409	RNA polymerase ECF-subfamily protein sigma factor	COG4941K	-	GO:0003676//nucleic acid binding;GO:0001071//nucleic acid binding transcription factor activity;GO:0000996	GO:0006351//transcription, DNA-dependent	-	0	18.8177	3.9726
MSMEG_1349	1442005-1442700	-	231	DGPF domain-containing protein	COG3795S	-	-	-	-	27.4308	41.3989	46.6781
MSMEG_1350	1442825-1443685	-	286	cyclopropane-fatty-acyl-phospholipid synthase	COG2230M	-	GO:0008757//S-adenosylmethionine-dependent methyltransferase activity	GO:0006629//lipid metabolic process	-	244.591	166.85	124.144
MSMEG_1351	1443878-1444750	-	290	cyclopropane-fatty-acyl-phospholipid synthase	COG2230M	-	GO:0008757//S-adenosylmethionine-dependent methyltransferase activity	GO:0006629//lipid metabolic process	-	43.432	51.8532	36.7466
MSMEG_1352	1444930-1445847	-	305	alpha/beta hydrolase	COG0596R	-	GO:0003824//catalytic activity	-	-	68.5769	45.5807	52.637
MSMEG_1353	1445847-1447268	-	473	ABC transporter	COG0661R	-	GO:0016301//kinase activity;GO:0032550	GO:0006796//phosphate-containing compound metabolic process;GO:0006464//cellular protein modification process	-	432.034	174.377	309.863
MSMEG_1355	1448423-1449022	+	199	TetR family transcriptional regulator	COG1309K	-	GO:0003676//nucleic acid binding	GO:0006351//transcription, DNA-dependent	-	18.2872	24.6721	35.7534
MSMEG_1356	1449027-1449638	-	203	hypothetical protein	-	-	-	-	-	27.4308	64.3984	50.6507
MSMEG_1357	1449643-1450170	-	175	hypothetical protein	-	-	-	-	-	6.85769	15.0542	20.8562
MSMEG_1358	1451188-1451748	-	186	hypothetical protein	-	-	-	-	-	649.194	74.4345	239.349
MSMEG_1359	1450233-1451195	+	320	DeoR family transcriptional regulator	COG2378K	GO:0044464//cell part	GO:0001071//nucleic acid binding transcription factor activity	GO:0006351//transcription, DNA-dependent	-	123.438	18.3995	30.7877
MSMEG_1360	1451809-1452558	+	249	endonuclease/exonuclease/phosphatase	COG3568R	-	GO:0004518//nuclease activity	-	-	562.33	136.324	257.226
MSMEG_1361	1452576-1456718	+	1380	alpha-mannosidase	COG0383G	-	GO:0046914//transition metal ion binding;GO:0015923//mannosidase activity	GO:0019318//hexose metabolic process	-	708.628	383.463	662.431
MSMEG_1362	1456715-1457314	+	199	hypothetical protein	-	-	-	-	-	43.432	28.8538	43.6986
MSMEG_1363	1457319-1458224	+	301	glucokinase	COG1940KG	-	GO:0016301//kinase activity	GO:0006796//phosphate-containing compound metabolic process	-	59.4333	28.4356	13.9041
MSMEG_1364	1458668-1459195	+	175	50S ribosomal protein L10	COG0244J	GO:0030529//ribonucleoprotein complex	GO:0005198//structural molecule activity	GO:0010467//gene expression;GO:0022613//ribonucleoprotein complex biogenesis	-	100.579	207.413	211.541
MSMEG_1365	1459265-1459657	+	130	50S ribosomal protein L7/L12	COG0222J	GO:0044444//cytoplasmic part;GO:0016020//membrane;GO:0030312//external encapsulating structure	-	-	-	77.7205	220.376	111.233
MSMEG_1366	1459848-1460930	+	360	ABC transporter ATP-binding protein	COG1127Q	GO:0030312//external encapsulating structure;GO:0016020//membrane	GO:0017111//nucleoside-triphosphatase activity;GO:0032550	GO:0009154//purine ribonucleotide catabolic process;GO:0030301//cholesterol transport	-	3799.16	3647.71	5749.35
MSMEG_1367	1461630-1465139	+	1169	DNA-directed RNA polymerase subunit beta	COG0085K	-	GO:0034062//RNA polymerase activity;GO:0003676//nucleic acid binding;GO:0001882//nucleoside binding	GO:0010467//gene expression;GO:0009636//response to toxic substance	-	1597.84	4409.62	2944.69
MSMEG_1368	1465203-1469156	+	1317	DNA-directed RNA polymerase subunit beta'	COG0086K	-	GO:0034062//RNA polymerase activity;GO:0003676//nucleic acid binding	GO:0010467//gene expression	-	1296.1	4153.69	2618.94
MSMEG_1369	1469221-1470270	-	349	LacI family transcriptional regulator	COG1609K	GO:0044464//cell part	GO:0003676//nucleic acid binding;GO:0001071//nucleic acid binding transcription factor activity;GO:0047661	GO:0006351//transcription, DNA-dependent	-	0	10.8725	2.97945
MSMEG_1370	1470431-1471456	+	341	2-deoxy-scyllo-inosamine dehydrogenase	COG1063ER	-	GO:0046914//transition metal ion binding;GO:0036094//small molecule binding;GO:0003824//catalytic activity	-	-	25.1449	221.631	71.5068
MSMEG_1371	1471453-1472454	+	333	hypothetical protein	COG1482G	-	-	-	-	27.4308	172.287	72.5
MSMEG_1372	1472465-1473223	+	252	ABC transporter ATP-binding protein	COG1129G	-	GO:0017111//nucleoside-triphosphatase activity;GO:0032550	GO:0009154//purine ribonucleotide catabolic process	-	73.1487	345.409	120.171
MSMEG_1373	1473220-1474338	+	372	ribose/xylose/arabinose/galactoside ABC-type transport systems, permeases	COG1172G	GO:0016020//membrane	GO:0003824//catalytic activity;GO:0005215//transporter activity	GO:0051234//establishment of localization	-	29.7166	164.341	58.5959
MSMEG_1374	1474328-1475374	+	348	ribose ABC transporter periplasmic binding protein	COG1879G	-	-	-	-	98.2935	492.606	145
MSMEG_1375	1475387-1476229	-	280	tagatose-1,6-bisphosphate aldolase GatY	COG0191G	-	GO:0046914//transition metal ion binding;GO:0016832//aldehyde-lyase activity	GO:0044238//primary metabolic process	-	25.1449	61.053	22.8425
MSMEG_1376	1476315-1477562	+	415	xylulose kinase	COG1070G	-	GO:0016772//transferase activity, transferring phosphorus-containing groups	GO:0006796//phosphate-containing compound metabolic process	-	16.0013	20.9086	19.863
MSMEG_1377	1477559-1478347	+	262	DeoR family transcriptional regulator	COG1349KG	GO:0044464//cell part	GO:0003676//nucleic acid binding;GO:0001071//nucleic acid binding transcription factor activity	GO:0006351//transcription, DNA-dependent	-	13.7154	11.7088	3.9726
MSMEG_1378	1478344-1479261	+	305	1-phosphofructokinase	COG1105G	-	GO:0008443//phosphofructokinase activity	GO:0044238//primary metabolic process;GO:0006796//phosphate-containing compound metabolic process	-	0	15.4723	6.95205
MSMEG_1379	1479288-1480475	+	395	hypothetical protein	COG0579R	-	GO:0003824//catalytic activity	-	-	201.159	209.504	200.616
MSMEG_1380	1480902-1481606	-	234	transcriptional regulator	COG1309K	-	GO:0003676//nucleic acid binding	GO:0006351//transcription, DNA-dependent	-	32.0025	23.8358	13.9041
MSMEG_1381	1481785-1482201	+	138	MmpS5 protein	-	GO:0031224//intrinsic to membrane	-	-	-	0	3.76354	0
MSMEG_1382	1482198-1485101	+	967	MmpL5 protein	COG2409R	GO:0031224//intrinsic to membrane	-	-	-	34.2884	45.1625	24.8288
MSMEG_1383	1485148-1485900	+	250	endonuclease IV	COG0648L	GO:0044464//cell part	GO:0046914//transition metal ion binding;GO:0003676//nucleic acid binding;GO:0016888//endodeoxyribonuclease activity, producing 5'-phosphomonoesters	GO:0006259//DNA metabolic process;GO:0033554//cellular response to stress	-	144.011	135.069	183.733
MSMEG_1384	1487074-1487475	-	133	hypothetical protein	COG3450R	-	-	-	-	34.2884	25.0903	26.8151
MSMEG_1385	1485994-1487205	+	403	PAP2 superfamily protein	-	-	-	-	-	73.1487	150.542	46.6781
MSMEG_1386	1487534-1488700	+	388	hypothetical protein	-	-	-	-	-	11.4295	8.36342	6.95205
MSMEG_1387	1488754-1490409	+	551	acyl-CoA dehydrogenase	COG1960I	-	GO:0016627//oxidoreductase activity, acting on the CH-CH group of donors	-	-	1481.26	431.971	450.89
MSMEG_1388	1490456-1491394	+	312	enoyl-CoA hydratase	COG1024I	GO:0030312//external encapsulating structure	GO:0016836//hydro-lyase activity	-	-	153.155	69.4164	44.6918
MSMEG_1389	1491401-1492138	+	245	hypothetical protein	COG3327K	-	-	-	-	61.7192	42.6535	16.8836
MSMEG_1390	1492135-1492899	+	254	enoyl-CoA hydratase	COG1024I	-	GO:0016836//hydro-lyase activity	-	-	137.154	57.7076	44.6918
MSMEG_1391	1492993-1493892	-	299	LysR family transcriptional regulator	COG0583K	-	GO:0003676//nucleic acid binding;GO:0001071//nucleic acid binding transcription factor activity	GO:0006351//transcription, DNA-dependent	-	9.14358	20.9086	4.96575
MSMEG_1392	1494011-1495168	+	385	alcohol dehydrogenase	COG1454C	-	GO:0016616//oxidoreductase activity, acting on the CH-OH group of donors, NAD or NADP as acceptor;GO:0043169//cation binding	-	-	0	14.2178	0
MSMEG_1393	1495173-1495583	-	136	hypothetical protein	-	-	-	-	-	29.7166	107.052	48.6644
MSMEG_1394	1495614-1495991	-	125	transmembrane protein	-	GO:0031224//intrinsic to membrane	-	-	-	66.291	104.543	59.589
MSMEG_1395	1496172-1496753	+	193	lipoprotein	-	-	-	-	-	18.2872	51.0169	59.589
MSMEG_1396	1496756-1497277	+	173	LprB protein	-	-	-	-	-	9.14358	28.4356	11.9178
MSMEG_1397	1497443-1498018	+	191	TetR family transcriptional regulator	COG1309K	-	GO:0003676//nucleic acid binding	GO:0006351//transcription, DNA-dependent	-	13.7154	24.6721	20.8562
MSMEG_1398	1498302-1498676	+	124	30S ribosomal protein S12	COG0048J	GO:0044391	GO:0003723//RNA binding;GO:0005198//structural molecule activity	GO:0010467//gene expression;GO:0009636//response to toxic substance	-	169.156	274.32	395.274
MSMEG_1399	1498676-1499146	+	156	30S ribosomal protein S7	COG0049J	GO:0016020//membrane;GO:0030312//external encapsulating structure;GO:0044391	GO:0003723//RNA binding;GO:0005198//structural molecule activity	GO:0010467//gene expression	-	82.2923	271.393	234.384
MSMEG_1401	1501413-1502603	+	396	elongation factor Tu	COG0050J	GO:0044424//intracellular part	GO:0017111//nucleoside-triphosphatase activity;GO:0032550;GO:0008135//translation factor activity, nucleic acid binding	GO:0006412//translation;GO:0009154//purine ribonucleotide catabolic process	-	180.586	1042.5	431.027
MSMEG_1402	1502841-1503758	+	305	hypothetical protein	-	-	-	-	-	555.473	176.05	279.075
MSMEG_1403	1503848-1504765	+	305	cutinase	-	-	GO:0003824//catalytic activity	-	-	978.364	287.284	207.568
MSMEG_1404	1504930-1506252	+	440	IS1096, tnpA protein	COG3464L	-	-	-	-	16.0013	31.781	18.8699
MSMEG_1405	1506260-1506961	-	233	IS1096, tnpR protein	-	-	-	-	-	61.7192	82.7979	84.4178
MSMEG_1406	1507065-1507916	+	283	hypothetical protein	-	-	-	-	-	0	7.94525	0
MSMEG_1409	1510936-1512213	+	425	arginine deiminase	COG2235E	GO:0044424//intracellular part	GO:0016813//hydrolase activity, acting on carbon-nitrogen (but not peptide) bonds, in linear amidines	GO:0006527//arginine catabolic process	-	0	11.2906	10.9247
MSMEG_1410	1512243-1513094	+	283	3-ketoacyl-ACP reductase	COG1028IQR	-	GO:0016616//oxidoreductase activity, acting on the CH-OH group of donors, NAD or NADP as acceptor;GO:0004312//fatty acid synthase activity;GO:0000166//nucleotide binding	GO:0006633//fatty acid biosynthetic process	-	290.309	151.378	185.719
MSMEG_1411	1513135-1514016	-	293	universal stress protein family protein	COG0589T	-	-	GO:0050896//response to stimulus	-	148.583	126.706	92.363
MSMEG_1412	1514075-1515580	-	501	amino acid permease	COG0531E	GO:0031224//intrinsic to membrane	GO:0046943//carboxylic acid transmembrane transporter activity	GO:0006865//amino acid transport	-	379.459	339.973	487.637
MSMEG_1413	1515608-1516876	-	422	ornithine--oxo-acid transaminase	COG4992E	-	GO:0043168;GO:0008483//transaminase activity	-	-	731.487	211.176	768.698
MSMEG_1414	1516873-1517760	-	295	amidinotransferase	COG1834E	GO:0044424//intracellular part	GO:0016810//hydrolase activity, acting on carbon-nitrogen (but not peptide) bonds	-	-	877.784	194.45	834.246
MSMEG_1415	1517874-1518320	+	148	AsnC family transcriptional regulator	COG1522K	GO:0044464//cell part	GO:0003677//DNA binding;GO:0001071//nucleic acid binding transcription factor activity	GO:0006351//transcription, DNA-dependent	-	2.2859	7.52708	1.9863
MSMEG_1416	1518390-1519577	+	395	pyridine nucleotide-disulfide oxidoreductase	COG1251C	GO:0044424//intracellular part	GO:0016731;GO:0000166//nucleotide binding	GO:0019725//cellular homeostasis	-	22.859	40.9808	41.7123
MSMEG_1417	1519642-1520925	-	427	glyoxalase	COG2764S	-	GO:0016846//carbon-sulfur lyase activity;GO:0016701//oxidoreductase activity, acting on single donors with incorporation of molecular oxygen	-	-	82.2923	98.2702	153.938
MSMEG_1418	1520922-1521446	-	174	RNA polymerase ECF-type sigma factor	COG1595K	-	GO:0003676//nucleic acid binding;GO:0001071//nucleic acid binding transcription factor activity;GO:0000996	GO:0006351//transcription, DNA-dependent	-	20.5731	41.3989	43.6986
MSMEG_1419	1521559-1522269	+	236	hypothetical protein	-	-	-	-	-	9.14358	18.8177	8.93835
MSMEG_1420	1522270-1522872	-	200	transcriptional regulatory protein	COG1309K	-	GO:0003676//nucleic acid binding	GO:0006351//transcription, DNA-dependent	-	36.5743	16.3087	14.8973
MSMEG_1421	1522905-1523063	+	52	hypothetical protein	-	-	-	-	-	230.876	154.723	117.192
MSMEG_1422	1523066-1523374	+	102	hypothetical protein	-	-	-	-	-	182.872	138.833	112.226
MSMEG_1423	1523371-1524549	+	392	radical SAM domain-containing protein	COG0535R	-	GO:0046914//transition metal ion binding;GO:0051536//iron-sulfur cluster binding	GO:0018130	-	226.304	173.123	161.884
MSMEG_1424	1524546-1525745	+	399	FMN-dependent dehydrogenase	COG1304C	-	GO:0003973//(S)-2-hydroxy-acid oxidase activity;GO:0032553;GO:0016861//intramolecular oxidoreductase activity, interconverting aldoses and ketoses	-	-	235.447	122.106	87.3972
MSMEG_1425	1525942-1526610	+	222	creatininase subfamily protein	COG1402R	-	GO:0016812//hydrolase activity, acting on carbon-nitrogen (but not peptide) bonds, in cyclic amides	-	-	75.4346	208.249	122.158
MSMEG_1426	1526607-1528019	+	470	membrane sugar transferase	COG1215M	GO:0044444//cytoplasmic part;GO:0031224//intrinsic to membrane	GO:0003824//catalytic activity	-	-	228.59	498.46	279.075
MSMEG_1427	1529431-1531005	-	524	transmembrane efflux protein	COG2271G	GO:0031224//intrinsic to membrane	-	-	-	9.14358	19.654	5.9589
MSMEG_1428	1528038-1529444	+	468	glucose-methanol-choline oxidoreductase	COG2303E	-	GO:0016614//oxidoreductase activity, acting on CH-OH group of donors;GO:0000166//nucleotide binding	GO:0044281//small molecule metabolic process	-	4.57179	32.1992	12.911
MSMEG_1429	1531695-1532945	-	416	cytochrome P450-terp	COG2124Q	-	GO:0046914//transition metal ion binding;GO:0016491//oxidoreductase activity;GO:0046906//tetrapyrrole binding	-	-	358.886	167.268	145
MSMEG_1430	1531094-1531729	+	211	TetR family transcriptional regulator	COG1309K	-	GO:0003676//nucleic acid binding	GO:0006351//transcription, DNA-dependent	-	32.0025	19.2359	17.8767
MSMEG_1431	1533049-1534344	-	431	cytochrome P450-terp	COG2124Q	-	GO:0046914//transition metal ion binding;GO:0004497//monooxygenase activity;GO:0046906//tetrapyrrole binding	-	-	105.151	35.1264	72.5
MSMEG_1432	1534440-1536026	+	528	acetylcholinesterase	COG2272I	-	GO:0004104//cholinesterase activity	-	-	418.319	279.757	402.226
MSMEG_1433	1536329-1537144	-	271	thioesterase	COG2050Q	-	-	-	-	25.1449	67.7437	66.5411
MSMEG_1434	1536028-1536393	+	121	hypothetical protein	COG4319S	-	-	-	-	48.0038	38.0536	41.7123
MSMEG_1435	1537276-1537581	+	101	30S ribosomal protein S10	COG0051J	GO:0044444//cytoplasmic part;GO:0030529//ribonucleoprotein complex;GO:0016020//membrane;GO:0030312//external encapsulating structure	GO:0003723//RNA binding;GO:0005198//structural molecule activity	GO:0010467//gene expression	-	11.4295	77.3617	61.5753
MSMEG_1436	1537596-1538249	+	217	50S ribosomal protein L3	COG0087J	GO:0030529//ribonucleoprotein complex	GO:0003723//RNA binding;GO:0005198//structural molecule activity	GO:0010467//gene expression	-	36.5743	89.0705	76.4726
MSMEG_1437	1538249-1538896	+	215	50S ribosomal protein L4	COG0088J	GO:0044444//cytoplasmic part;GO:0030529//ribonucleoprotein complex;GO:0016020//membrane	GO:0003723//RNA binding;GO:0005198//structural molecule activity	GO:0010467//gene expression	-	20.5731	107.888	43.6986
MSMEG_1438	1538896-1539198	+	100	50S ribosomal protein L23	COG0089J	GO:0030529//ribonucleoprotein complex	GO:0036094//small molecule binding;GO:0003723//RNA binding;GO:0005198//structural molecule activity	GO:0010467//gene expression	-	9.14358	65.6529	39.726
MSMEG_1439	1539223-1540059	+	278	50S ribosomal protein L2	COG0090J	GO:0044391	GO:0003723//RNA binding;GO:0003824//catalytic activity;GO:0005198//structural molecule activity	GO:0010467//gene expression	-	22.859	139.669	56.6096
MSMEG_1440	1540081-1540362	+	93	30S ribosomal protein S19	COG0185J	GO:0016020//membrane;GO:0044391	GO:0003723//RNA binding;GO:0005198//structural molecule activity	GO:0010467//gene expression	-	2.2859	47.6715	27.8082
MSMEG_1441	1540359-1540820	+	153	50S ribosomal protein L22	COG0091J	GO:0044391	GO:0003723//RNA binding;GO:0005198//structural molecule activity	GO:0010467//gene expression	-	11.4295	91.1613	42.7055
MSMEG_1442	1540820-1541647	+	275	30S ribosomal protein S3	COG0092J	GO:0044391	GO:0003723//RNA binding;GO:0005198//structural molecule activity	GO:0010467//gene expression	-	25.1449	112.488	40.7192
MSMEG_1443	1541650-1542066	+	138	50S ribosomal protein L16	COG0197J	GO:0030529//ribonucleoprotein complex;GO:0016020//membrane	GO:0003723//RNA binding;GO:0005198//structural molecule activity	GO:0010467//gene expression	-	16.0013	96.1794	70.5137
MSMEG_1444	1542066-1542299	+	77	50S ribosomal protein L29	COG0255J	GO:0030529//ribonucleoprotein complex	GO:0005198//structural molecule activity	GO:0010467//gene expression	-	9.14358	46.417	31.7808
MSMEG_1445	1542299-1542595	+	98	30S ribosomal protein S17	COG0186J	GO:0030529//ribonucleoprotein complex	GO:0003723//RNA binding;GO:0005198//structural molecule activity	GO:0010467//gene expression	-	2.2859	61.8893	15.8904
MSMEG_1446	1542699-1543220	+	173	NTP pyrophosphohydrolase	COG2816L	-	GO:0016787//hydrolase activity	-	-	0	10.8725	0.99315
MSMEG_1447	1543239-1543640	-	133	MerR family transcriptional regulator	COG0789K	-	GO:0003676//nucleic acid binding;GO:0036094//small molecule binding;GO:0001071//nucleic acid binding transcription factor activity	GO:0006351//transcription, DNA-dependent	-	0	4.18171	0
MSMEG_1448	1543640-1545139	-	499	integral membrane transporter	COG0659P	GO:0031224//intrinsic to membrane	GO:0015103//inorganic anion transmembrane transporter activity	GO:0015698//inorganic anion transport	-	4.57179	17.5632	4.96575
MSMEG_1450	1546037-1546177	+	46	hypothetical protein	-	-	-	-	-	0	2.50903	0
MSMEG_1451	1546230-1548581	+	783	arylsulfatase	COG3119P	-	GO:0008484//sulfuric ester hydrolase activity	-	-	86.8641	367.572	150.959
MSMEG_1452	1548624-1549514	+	296	sulfatase-modifying factor 1	COG1262S	-	-	-	-	77.7205	48.5079	70.5137
MSMEG_1453	1549538-1551166	-	542	citrate transporter	-	-	-	-	-	18.2872	68.5801	33.7671
MSMEG_1454	1551217-1551333	+	38	hypothetical protein	-	-	-	-	-	0	2.9272	0.99315
MSMEG_1455	1551538-1552914	+	458	multidrug resistance protein	COG2814G	-	-	-	-	59.4333	59.3803	39.726
MSMEG_1456	1552915-1554600	-	561	hypothetical protein	COG3835KT	-	GO:0003676//nucleic acid binding	-	-	18.2872	36.3809	27.8082
MSMEG_1457	1554800-1555246	+	148	hypothetical protein	COG3193R	-	-	-	-	2.2859	6.27257	1.9863
MSMEG_1458	1555365-1556084	+	239	tena/thi-4 family protein	COG5424H	-	GO:0016634	-	-	36.5743	28.8538	18.8699
MSMEG_1459	1556130-1556480	+	116	Rieske (2Fe-2S) domain-containing protein	COG2146PR	-	GO:0043169//cation binding;GO:0051536//iron-sulfur cluster binding;GO:0016701//oxidoreductase activity, acting on single donors with incorporation of molecular oxygen	-	-	4.57179	3.34537	1.9863
MSMEG_1460	1556477-1557703	+	408	pyridine nucleotide-disulfide oxidoreductase	COG0446R	GO:0044424//intracellular part	GO:0016731;GO:0000166//nucleotide binding;GO:0016701//oxidoreductase activity, acting on single donors with incorporation of molecular oxygen	GO:0019725//cellular homeostasis	-	4.57179	5.8544	0.99315
MSMEG_1461	1557700-1559142	+	480	5-oxovalerate dehydrogenase	COG1012C	-	GO:0016620//oxidoreductase activity, acting on the aldehyde or oxo group of donors, NAD or NADP as acceptor	-	-	4.57179	5.8544	0
MSMEG_1462	1559157-1559510	+	117	ferredoxin	COG2146PR	-	GO:0051536//iron-sulfur cluster binding;GO:0043169//cation binding;GO:0016701//oxidoreductase activity, acting on single donors with incorporation of molecular oxygen	-	-	0	3.76354	0.99315
MSMEG_1463	1559507-1561111	+	534	gamma-glutamyltranspeptidase	COG0405E	-	GO:0016755	GO:0006790//sulfur compound metabolic process	-	4.57179	10.8725	0
MSMEG_1464	1561101-1561595	+	164	translation initiation inhibitor	COG0251J	-	-	-	-	0	5.43623	0
MSMEG_1465	1561939-1562307	+	122	50S ribosomal protein L14	COG0093J	GO:0016020//membrane;GO:0044391	GO:0003723//RNA binding;GO:0005198//structural molecule activity	GO:0010467//gene expression	-	20.5731	83.6342	35.7534
MSMEG_1466	1562308-1562625	+	105	50S ribosomal protein L24	COG0198J	GO:0030529//ribonucleoprotein complex;GO:0030312//external encapsulating structure	GO:0003723//RNA binding;GO:0005198//structural molecule activity	GO:0010467//gene expression	-	48.0038	67.7437	39.726
MSMEG_1467	1562625-1563188	+	187	50S ribosomal protein L5	COG0094J	GO:0030529//ribonucleoprotein complex	GO:0003723//RNA binding;GO:0005198//structural molecule activity	GO:0010467//gene expression	-	36.5743	94.5067	35.7534
MSMEG_1468	1563192-1563377	+	61	30S ribosomal protein S14	COG0199J	GO:0030529//ribonucleoprotein complex	GO:0046914//transition metal ion binding;GO:0003723//RNA binding;GO:0005198//structural molecule activity	GO:0010467//gene expression	-	29.7166	64.8165	49.6575
MSMEG_1469	1563476-1563874	+	132	30S ribosomal protein S8	COG0096J	GO:0030529//ribonucleoprotein complex	GO:0003723//RNA binding;GO:0005198//structural molecule activity	GO:0010467//gene expression	-	4.57179	76.1072	34.7603
MSMEG_1470	1563889-1564428	+	179	50S ribosomal protein L6	COG0097J	GO:0030529//ribonucleoprotein complex;GO:0016020//membrane;GO:0030312//external encapsulating structure	GO:0003723//RNA binding;GO:0005198//structural molecule activity	GO:0010467//gene expression	-	52.5756	70.2528	48.6644
MSMEG_1471	1564456-1564839	+	127	50S ribosomal protein L18	COG0256J	GO:0030529//ribonucleoprotein complex	GO:0003723//RNA binding;GO:0005198//structural molecule activity	GO:0010467//gene expression	-	70.8628	62.7257	56.6096
MSMEG_1472	1564865-1565509	+	214	30S ribosomal protein S5	COG0098J	GO:0016020//membrane;GO:0044391	GO:0003723//RNA binding;GO:0005198//structural molecule activity	GO:0010467//gene expression	-	100.579	92.834	61.5753
MSMEG_1473	1565512-1565697	+	61	50S ribosomal protein L30	COG1841J	GO:0044391	GO:0005198//structural molecule activity	GO:0010467//gene expression	-	25.1449	26.763	23.8356
MSMEG_1474	1565694-1566137	+	147	50S ribosomal protein L15	COG0200J	GO:0044391	GO:0003723//RNA binding;GO:0005198//structural molecule activity	GO:0010467//gene expression	-	96.0076	78.6162	46.6781
MSMEG_1475	1566207-1567187	-	326	hypothetical protein	COG2141C	-	GO:0016491//oxidoreductase activity	-	-	80.0064	48.5079	27.8082
MSMEG_1476	1567306-1569090	+	594	signal peptide peptidase SppA, 67K type	COG0616OU	GO:0031224//intrinsic to membrane	GO:0016791//phosphatase activity	GO:0016485//protein processing	-	3568.28	497.206	2255.44
MSMEG_1477	1569316-1570743	+	475	major facilitator superfamily protein	COG2271G	GO:0031224//intrinsic to membrane	GO:0005215//transporter activity	GO:0051234//establishment of localization	-	116.581	206.158	118.185
MSMEG_1478	1570776-1571426	+	216	transporter LysE family protein	COG1280E	GO:0031224//intrinsic to membrane	-	GO:0046942//carboxylic acid transport	-	4.57179	9.19977	2.97945
MSMEG_1479	1571431-1572342	-	303	methyltransferase, , family protein	COG3315Q	-	GO:0016741	GO:0008152//metabolic process	-	34.2884	83.2161	53.6301
MSMEG_1480	1572351-1573247	-	298	methyltransferase	COG3315Q	-	GO:0016741	GO:0008152//metabolic process	-	13.7154	10.8725	9.9315
MSMEG_1481	1573257-1574171	-	304	methyltransferase	COG3315Q	-	-	-	-	9.14358	7.10891	13.9041
MSMEG_1482	1574178-1575092	-	304	methyltransferase	COG3315Q	-	-	-	-	34.2884	10.0361	9.9315
MSMEG_1483	1575442-1576767	+	441	preprotein translocase subunit SecY	COG0201U	GO:0031224//intrinsic to membrane	-	GO:0006886//intracellular protein transport;GO:0020012;GO:0071806	-	86.8641	181.904	114.212
MSMEG_1484	1576764-1577309	+	181	adenylate kinase	COG0563F	GO:0030312//external encapsulating structure;GO:0044444//cytoplasmic part;GO:0016020//membrane	GO:0032550;GO:0016776//phosphotransferase activity, phosphate group as acceptor;GO:0019205//nucleobase-containing compound kinase activity	GO:0006167//AMP biosynthetic process;GO:0009112;GO:0009132//nucleoside diphosphate metabolic process	-	50.2897	120.851	48.6644
MSMEG_1485	1577329-1578126	+	265	methionine aminopeptidase	COG0024J	-	GO:0008237//metallopeptidase activity;GO:0008238//exopeptidase activity;GO:0043169//cation binding	GO:0019538//protein metabolic process	-	29.7166	49.7624	20.8562
MSMEG_1486	1578235-1578777	+	180	RNA polymerase sigma factor SigL	COG1595K	-	GO:0003676//nucleic acid binding;GO:0001071//nucleic acid binding transcription factor activity;GO:0000996	GO:0006351//transcription, DNA-dependent	-	64.0051	24.6721	75.4794
MSMEG_1487	1578774-1579505	+	243	hypothetical protein	COG5662K	-	-	-	-	84.5782	84.0524	109.247
MSMEG_1488	1579678-1581408	+	576	acetolactate synthase	COG0028EH	-	GO:0046872//metal ion binding;GO:0016744;GO:0019842//vitamin binding	-	-	9.14358	28.0175	15.8904
MSMEG_1489	1581389-1582069	+	226	hypothetical protein	-	-	-	-	-	22.859	8.36342	9.9315
MSMEG_1490	1582078-1583100	+	340	3-oxoacyl-ACP synthase	COG0332I	GO:0044424//intracellular part	GO:0004312//fatty acid synthase activity	GO:0006631//fatty acid metabolic process	-	4.57179	15.4723	15.8904
MSMEG_1491	1583124-1584137	+	337	histidinol-phosphate aminotransferase 2	COG0079E	-	GO:0043168;GO:0070546	GO:0008152//metabolic process	-	36.5743	24.2539	25.8219
MSMEG_1492	1584173-1584694	+	173	MarR family transcriptional regulator	COG1846K	GO:0044464//cell part	GO:0003676//nucleic acid binding;GO:0001071//nucleic acid binding transcription factor activity	GO:0006351//transcription, DNA-dependent	-	50.2897	113.743	93.3561
MSMEG_1493	1584746-1585987	-	413	sensor histidine kinase	COG4585T	GO:0031224//intrinsic to membrane	GO:0004673//protein histidine kinase activity;GO:0005515//protein binding;GO:0032550	GO:0006796//phosphate-containing compound metabolic process;GO:0007165//signal transduction	-	34.2884	44.3261	29.7945
MSMEG_1494	1585984-1586646	-	220	transcriptional regulatory protein DegU	COG2197TK	GO:0044464//cell part	GO:0004871//signal transducer activity;GO:0001071//nucleic acid binding transcription factor activity;GO:0003677//DNA binding	GO:0007165//signal transduction;GO:0006351//transcription, DNA-dependent	-	32.0025	40.9808	17.8767
MSMEG_1495	1586745-1587569	+	274	HAD-superfamily hydrolase	COG0637R	-	-	-	-	642.337	974.757	2676.54
MSMEG_1496	1587649-1588521	-	290	3-hydroxyisobutyrate dehydrogenase	COG2084I	-	GO:0016616//oxidoreductase activity, acting on the CH-OH group of donors, NAD or NADP as acceptor;GO:0048037//cofactor binding;GO:0000166//nucleotide binding	GO:0009081//branched-chain amino acid metabolic process;GO:0006007//glucose catabolic process	-	1053.8	376.772	757.774
MSMEG_1497	1588538-1589725	-	395	acyl-CoA dehydrogenase	COG1960I	-	GO:0052890;GO:0000166//nucleotide binding	-	-	1764.71	465.843	1352.67
MSMEG_1498	1589732-1591252	-	506	methylmalonate-semialdehyde dehydrogenase	COG1012C	-	GO:0016620//oxidoreductase activity, acting on the aldehyde or oxo group of donors, NAD or NADP as acceptor	-	-	6567.38	1278.77	4143.42
MSMEG_1499	1591424-1592929	+	501	oxygenase	COG0654HC	-	GO:0016491//oxidoreductase activity	-	-	395.46	50.1805	91.3698
MSMEG_1500	1592926-1593525	+	199	TetR family transcriptional regulator	COG1309K	-	GO:0003676//nucleic acid binding	GO:0006351//transcription, DNA-dependent	-	38.8602	16.3087	10.9247
MSMEG_1501	1593619-1594473	+	284	methyltransferase, , family protein	COG3315Q	-	GO:0003824//catalytic activity	GO:0008152//metabolic process	-	11.4295	48.5079	25.8219
MSMEG_1502	1594527-1595402	+	291	ABC transporter ATP-binding protein	COG1131V	GO:0016020//membrane	GO:0017111//nucleoside-triphosphatase activity;GO:0032550;GO:0015604//organic phosphonate transmembrane transporter activity	GO:0009636//response to toxic substance;GO:0015893//drug transport;GO:0009154//purine ribonucleotide catabolic process	-	16.0013	37.6354	16.8836
MSMEG_1503	1595399-1596112	+	237	antibiotic ABC transporter transmembrane protein	-	GO:0016020//membrane	GO:0022857//transmembrane transporter activity	-	-	2.2859	24.6721	5.9589
MSMEG_1504	1596109-1596867	+	252	antibiotic ABC transporter transmembrane protein	-	GO:0016020//membrane	GO:0022857//transmembrane transporter activity	-	-	93.7217	94.9249	172.808
MSMEG_1505	1596886-1597764	-	292	integral membrane protein	COG5006R	-	-	-	-	6.85769	8.7816	7.9452
MSMEG_1506	1597761-1598429	-	222	TetR family transcriptional regulator	COG3226S	-	GO:0003676//nucleic acid binding	GO:0006351//transcription, DNA-dependent	-	34.2884	17.9814	15.8904
MSMEG_1507	1598476-1599585	+	369	D-aminopeptidase	COG3191EQ	-	GO:0008238//exopeptidase activity	-	-	4.57179	8.7816	3.9726
MSMEG_1508	1599585-1601009	+	474	amino acid permease	COG0531E	GO:0031224//intrinsic to membrane	GO:0046943//carboxylic acid transmembrane transporter activity	GO:0006865//amino acid transport	-	11.4295	13.7996	14.8973
MSMEG_1509	1601016-1601612	-	198	TetR family transcriptional regulator	COG1309K	-	GO:0003676//nucleic acid binding	GO:0006351//transcription, DNA-dependent	-	48.0038	25.0903	30.7877
MSMEG_1510	1602360-1602965	-	201	dTDP-4-dehydrorhamnose 3,5-epimerase	COG1898M	-	GO:0016857//racemase and epimerase activity, acting on carbohydrates and derivatives	GO:0033692//cellular polysaccharide biosynthetic process;GO:0009226//nucleotide-sugar biosynthetic process;GO:0008610//lipid biosynthetic process	-	102.865	83.2161	98.3219
MSMEG_1511	1601665-1602363	+	232	oxidoreductase	COG0778C	-	-	-	-	57.1474	17.145	18.8699
MSMEG_1512	1602962-1603957	-	331	dTDP-glucose 4,6-dehydratase	COG1088M	-	GO:0036094//small molecule binding;GO:0048037//cofactor binding;GO:0016836//hydro-lyase activity	GO:0033692//cellular polysaccharide biosynthetic process;GO:0009226//nucleotide-sugar biosynthetic process	-	541.757	280.175	544.246
MSMEG_1513	1603984-1604835	-	283	hypothetical protein	COG2141C	-	GO:0016491//oxidoreductase activity	-	-	34.2884	63.9802	38.7329
MSMEG_1514	1604864-1605760	-	298	hypothetical protein	COG2141C	-	GO:0016491//oxidoreductase activity	-	-	6.85769	29.6902	20.8562
MSMEG_1515	1605862-1607334	-	490	two-component sensor histidine kinase	COG0642T	-	GO:0016301//kinase activity;GO:0032550	GO:0006796//phosphate-containing compound metabolic process	-	294.881	343.737	374.418
MSMEG_1516	1607344-1609002	-	552	thioredoxin reductase	COG0492O	-	GO:0004871//signal transducer activity;GO:0000166//nucleotide binding;GO:0016209//antioxidant activity;GO:0003824//catalytic activity	GO:0007165//signal transduction;GO:0006351//transcription, DNA-dependent	-	274.308	287.284	353.562
MSMEG_1517	1609139-1610719	-	526	hypothetical protein	COG2268S	-	-	-	-	434.32	422.771	1155.03
MSMEG_1518	1610744-1611241	-	165	hypothetical protein	-	-	-	-	-	486.896	360.882	1158.01
MSMEG_1519	1611597-1611818	+	73	translation initiation factor IF-1	COG0361J	GO:0016020//membrane;GO:0030312//external encapsulating structure;GO:0044424//intracellular part	GO:0008135//translation factor activity, nucleic acid binding	GO:0006412//translation	-	804.635	569.549	962.363
MSMEG_1520	1611901-1612014	+	37	50S ribosomal protein L36	COG0257J	GO:0030529//ribonucleoprotein complex	GO:0005198//structural molecule activity	GO:0010467//gene expression	-	38.8602	66.071	91.3698
MSMEG_1521	1612201-1612575	+	124	30S ribosomal protein S13	COG0099J	GO:0030529//ribonucleoprotein complex;GO:0016020//membrane	GO:0003723//RNA binding;GO:0005198//structural molecule activity	GO:0010467//gene expression	-	212.588	321.155	368.459
MSMEG_1522	1612581-1612997	+	138	30S ribosomal protein S11	COG0100J	GO:0030529//ribonucleoprotein complex	GO:0003723//RNA binding;GO:0005198//structural molecule activity	GO:0010467//gene expression	-	130.296	273.066	255.24
MSMEG_1523	1613023-1613628	+	201	30S ribosomal protein S4	COG0522J	GO:0016020//membrane;GO:0030312//external encapsulating structure;GO:0044391	GO:0003723//RNA binding;GO:0005198//structural molecule activity	GO:0010467//gene expression	-	176.014	399.353	312.842
MSMEG_1524	1613721-1614773	+	350	DNA-directed RNA polymerase subunit alpha	COG0202K	-	GO:0034062//RNA polymerase activity;GO:0003676//nucleic acid binding;GO:0005515//protein binding	GO:0010467//gene expression	-	121.152	344.991	297.945
MSMEG_1525	1614848-1615447	+	199	50S ribosomal protein L17	COG0203J	GO:0030529//ribonucleoprotein complex	GO:0005198//structural molecule activity	GO:0010467//gene expression	-	89.1499	246.721	235.377
MSMEG_1526	1616339-1617031	-	230	cutinase	-	-	GO:0052689	GO:0020012	-	73.1487	92.4158	42.7055
MSMEG_1527	1615467-1616342	+	291	tRNA pseudouridine synthase A	COG0101J	GO:0030312//external encapsulating structure	GO:0016866//intramolecular transferase activity;GO:0003676//nucleic acid binding	GO:0006399//tRNA metabolic process;GO:0001522//pseudouridine synthesis	-	2.2859	15.0542	8.93835
MSMEG_1528	1617095-1617769	-	224	cutinase	-	-	GO:0052689	-	-	41.1461	57.7076	50.6507
MSMEG_1529	1617806-1618441	-	211	serine esterase, cutinase	COG0400R	-	GO:0052689	-	-	9.14358	35.5446	8.93835
MSMEG_1530	1618493-1619572	-	359	integral membrane protein	COG5006R	-	-	-	-	304.024	35.1264	195.651
MSMEG_1531	1619643-1620203	+	186	hypothetical protein	COG5516R	-	-	-	-	50.2897	38.4717	51.6438
MSMEG_1532	1620225-1620545	-	106	antibiotic biosynthesis monooxygenase	COG1359S	-	GO:0016491//oxidoreductase activity	-	-	0	4.18171	1.9863
MSMEG_1533	1622024-1623352	-	442	subtilase	COG1404O	GO:0044444//cytoplasmic part	GO:0070011//peptidase activity, acting on L-amino acid peptides	-	-	0	10.4543	8.93835
MSMEG_1534	1620683-1622059	+	458	hypothetical protein	-	-	-	-	-	0	20.0722	31.7808
MSMEG_1535	1623349-1624662	-	437	hypothetical protein	-	-	-	-	-	4.57179	24.2539	20.8562
MSMEG_1536	1624781-1628416	+	1211	ftsk/SpoIIIE family protein	COG1674D	GO:0031224//intrinsic to membrane	GO:0003676//nucleic acid binding;GO:0016462//pyrophosphatase activity;GO:0032550	-	-	0	33.0355	9.9315
MSMEG_1537	1628401-1629507	+	368	hypothetical protein	-	-	-	-	-	0	6.69074	4.96575
MSMEG_1538	1629580-1629891	+	103	hypothetical protein	COG4842S	-	-	-	-	4.57179	5.01805	9.9315
MSMEG_1539	1629917-1630213	+	98	hypothetical protein	COG4842S	-	-	-	-	0	2.9272	0.99315
MSMEG_1540	1630283-1631665	-	460	ATP-dependent RNA helicase	COG0513LKJ	-	GO:0032550;GO:0042623//ATPase activity, coupled	-	-	13.7154	9.61794	10.9247
MSMEG_1542	1631951-1633222	+	423	transcriptional regulator	COG3284QK	-	GO:0003824//catalytic activity	-	-	2276.75	821.288	1818.46
MSMEG_1543	1633314-1634858	+	514	eptc-inducible aldehyde dehydrogenase	COG1012C	-	GO:0016620//oxidoreductase activity, acting on the aldehyde or oxo group of donors, NAD or NADP as acceptor	-	-	461.751	546.968	526.37
MSMEG_1544	1635013-1635411	+	132	PduO protein	COG3193R	-	-	-	-	18.2872	33.4537	27.8082
MSMEG_1545	1635427-1636125	-	232	hypothetical protein	COG4114R	-	GO:0051536//iron-sulfur cluster binding	-	-	36.5743	15.4723	21.8493
MSMEG_1546	1636280-1636708	+	142	coenzyme B12-dependent glycerol dehydrogenase small subunit	COG4910Q	-	GO:0016836//hydro-lyase activity	-	-	91.4358	60.6348	60.5822
MSMEG_1547	1636718-1638430	+	570	glycerol dehydratase large subunit	COG4909Q	-	GO:0019842//vitamin binding;GO:0016836//hydro-lyase activity	-	-	246.877	221.631	262.192
MSMEG_1548	1638427-1639029	+	200	propanediol utilization: dehydratase, medium subunit	-	-	GO:0016836//hydro-lyase activity	-	-	48.0038	66.9074	54.6233
MSMEG_1550	1640922-1641263	+	113	PduH protein	-	-	-	-	-	0	3.34537	0
MSMEG_1551	1641323-1641517	-	64	hypothetical protein	-	-	-	-	-	73.1487	37.2172	59.589
MSMEG_1552	1641497-1642909	+	470	ethanolamine permease	COG0833E	GO:0031224//intrinsic to membrane	GO:0046943//carboxylic acid transmembrane transporter activity	GO:0006865//amino acid transport	-	601.191	561.604	657.466
MSMEG_1553	1642906-1644321	+	471	ethanolamine ammonia-lyase, large subunit	COG4303E	-	GO:0016841//ammonia-lyase activity;GO:0046906//tetrapyrrole binding	GO:0019752//carboxylic acid metabolic process	-	416.033	332.446	366.473
MSMEG_1554	1644318-1645094	+	258	ethanolamine ammonia-lyase small subunit	COG4302E	-	GO:0019842//vitamin binding;GO:0016841//ammonia-lyase activity	GO:0006580//ethanolamine metabolic process;GO:0019752//carboxylic acid metabolic process	-	66.291	52.6896	46.6781
MSMEG_1556	1646296-1646739	+	147	50S ribosomal protein L13	COG0102J	GO:0044444//cytoplasmic part;GO:0030529//ribonucleoprotein complex;GO:0016020//membrane;GO:0030312//external encapsulating structure	GO:0005198//structural molecule activity	GO:0010467//gene expression	-	70.8628	301.92	164.863
MSMEG_1557	1646736-1647188	+	150	30S ribosomal protein S9	COG0103J	GO:0030529//ribonucleoprotein complex	GO:0005198//structural molecule activity	GO:0010467//gene expression	-	64.0051	124.615	44.6918
MSMEG_1558	1647548-1648012	+	154	hypothetical protein	-	-	-	-	-	75.4346	95.343	66.5411
MSMEG_1559	1648164-1649525	+	453	phosphoglucosamine mutase	COG1109G	-	GO:0046872//metal ion binding;GO:0016868//intramolecular transferase activity, phosphotransferases	GO:0044238//primary metabolic process	-	313.168	293.138	344.623
MSMEG_1560	1649573-1649881	+	102	hypothetical protein	-	-	-	-	-	0	3.76354	7.9452
MSMEG_1561	1651286-1652176	-	296	LysR family transcriptional regulator	COG0583K	-	GO:0003676//nucleic acid binding;GO:0001071//nucleic acid binding transcription factor activity	GO:0006351//transcription, DNA-dependent	-	873.212	134.233	531.335
MSMEG_1563	1652167-1652964	+	265	short-chain dehydrogenase/reductase SDR	COG1028IQR	-	GO:0036094//small molecule binding	-	-	20.5731	10.4543	9.9315
MSMEG_1564	1652977-1654452	-	491	lignostilbene-alpha,beta-dioxygenase	COG3670Q	-	GO:0016701//oxidoreductase activity, acting on single donors with incorporation of molecular oxygen	-	-	13.7154	15.0542	6.95205
MSMEG_1565	1654695-1655318	+	207	TetR family transcriptional regulator	COG1309K	-	GO:0003676//nucleic acid binding	GO:0006351//transcription, DNA-dependent	-	438.892	275.575	301.918
MSMEG_1566	1655346-1656389	-	347	oxidoreductase	COG2141C	-	GO:0016491//oxidoreductase activity	-	-	84.5782	45.1625	27.8082
MSMEG_1567	1656437-1657288	-	283	hypothetical protein	-	-	-	-	-	59.4333	130.051	69.5205
MSMEG_1568	1657467-1659353	+	628	glucosamine--fructose-6-phosphate aminotransferase	COG0449M	GO:0016020//membrane;GO:0044424//intracellular part	GO:0005488//binding;GO:0070548	GO:0009064//glutamine family amino acid metabolic process	-	294.881	449.534	423.082
MSMEG_1569	1660216-1660425	-	69	hypothetical protein	-	-	-	-	-	0	3.34537	0
MSMEG_1570	1659357-1660295	+	312	carboxylesterase	COG0596R	-	GO:0052689	-	-	32.0025	39.3081	27.8082
MSMEG_1571	1660346-1661329	-	327	integral membrane protein	COG0697GER	-	-	-	-	0	9.61794	3.9726
MSMEG_1572	1661357-1662760	+	467	GntR family transcriptional regulator	COG1167KE	-	GO:0005488//binding;GO:0008483//transaminase activity	GO:0006351//transcription, DNA-dependent	-	68.5769	40.5626	32.774
MSMEG_1573	1662840-1664252	+	470	carbohydrate kinase	COG0063G	-	GO:0016772//transferase activity, transferring phosphorus-containing groups	GO:0006796//phosphate-containing compound metabolic process	-	125.724	124.197	167.842
MSMEG_1574	1664273-1665652	+	459	glutamate decarboxylase	COG0076E	-	GO:0016831//carboxy-lyase activity;GO:0043168	GO:0009064//glutamine family amino acid metabolic process	-	134.868	212.849	137.055
MSMEG_1575	1665708-1666877	+	389	alanine racemase	COG0787M	-	GO:0047661	GO:0009636//response to toxic substance;GO:0022604//regulation of cell morphogenesis;GO:0000270//peptidoglycan metabolic process;GO:0046145	-	86.8641	94.5067	70.5137
MSMEG_1576	1666901-1667959	+	352	alpha/beta hydrolase	COG0596R	-	GO:0016740//transferase activity	-	-	11.4295	25.9266	22.8425
MSMEG_1577	1667952-1668419	+	155	hypothetical protein	COG0802R	-	-	GO:0006400//tRNA modification	-	6.85769	7.52708	18.8699
MSMEG_1578	1668416-1669060	+	214	peptidase M22, glycoprotease	COG1214O	-	GO:0016787//hydrolase activity;GO:0016407//acetyltransferase activity	GO:0019538//protein metabolic process;GO:0006400//tRNA modification	-	11.4295	10.8725	3.9726
MSMEG_1579	1669057-1669533	+	158	ribosomal-protein-alanine acetyltransferase	COG0456R	-	GO:0004596//peptide alpha-N-acetyltransferase activity	GO:0006473//protein acetylation	-	11.4295	27.5993	28.8014
MSMEG_1580	1669530-1670552	+	340	DNA-binding/iron metalloprotein/AP endonuclease	COG0533O	GO:0044424//intracellular part	GO:0004175//endopeptidase activity	GO:0019538//protein metabolic process;GO:0006400//tRNA modification	-	20.5731	53.1077	47.6712
MSMEG_1581	1670549-1670998	+	149	hypothetical protein	COG5517Q	-	-	-	-	9.14358	17.9814	23.8356
MSMEG_1582	1671178-1671480	+	100	co-chaperonin GroES	COG0234O	GO:0030312//external encapsulating structure;GO:0044444//cytoplasmic part;GO:0016020//membrane	GO:0043169//cation binding;GO:0032550	GO:0009636//response to toxic substance;GO:0044267//cellular protein metabolic process;GO:0051259//protein oligomerization;GO:0009408//response to heat;GO:0006351//transcription, DNA-dependent	-	621.764	603.421	1970.41
MSMEG_1583	1671564-1673186	+	540	molecular chaperone GroEL	COG0459O	GO:0044424//intracellular part	GO:0005515//protein binding;GO:0032550	GO:0006457//protein folding	-	434.32	753.544	1675.44
MSMEG_1584	1673236-1673706	+	156	hypothetical protein	-	-	-	-	-	9.14358	3.76354	3.9726
MSMEG_1585	1673703-1674266	+	187	cupin	COG1917S	-	-	-	-	11.4295	38.0536	30.7877
MSMEG_1586	1674284-1675408	-	374	beta-lactamase	COG1680V	-	GO:0004185//serine-type carboxypeptidase activity	-	-	82.2923	116.67	176.781
MSMEG_1587	1675840-1676820	-	326	alpha/beta hydrolase	COG0596R	-	GO:0003824//catalytic activity	-	-	4.57179	19.2359	9.9315
MSMEG_1588	1675529-1675864	+	111	hypothetical protein	-	-	-	-	-	11.4295	17.145	6.95205
MSMEG_1589	1676817-1677860	-	347	hypothetical protein	COG0508C	-	-	-	-	4.57179	10.8725	4.96575
MSMEG_1590	1677871-1678182	+	103	hypothetical protein	-	-	-	-	-	2.2859	4.59988	0.99315
MSMEG_1591	1678351-1679754	+	467	TnpC protein	-	-	-	-	-	114.295	32.1992	48.6644
MSMEG_1592	1680305-1681108	+	267	hypothetical protein	-	-	-	-	-	610.334	305.265	388.322
MSMEG_1593	1681937-1682101	-	54	hypothetical protein	-	-	GO:0003824//catalytic activity	-	-	13.7154	8.7816	4.96575
MSMEG_1594	1681151-1681948	+	265	enoyl-CoA hydratase	COG1024I	-	GO:0016836//hydro-lyase activity	-	-	288.023	118.342	139.041
MSMEG_1595	1682146-1682877	-	243	oxidoreductase	COG0300R	-	-	-	-	0	7.10891	6.95205
MSMEG_1596	1682974-1683543	+	189	transcriptional regulator	COG1309K	-	GO:0003676//nucleic acid binding	GO:0006351//transcription, DNA-dependent	-	132.582	42.6535	58.5959
MSMEG_1597	1683664-1683954	-	96	transcription factor WhiB	-	GO:0044424//intracellular part	GO:0043169//cation binding;GO:0003676//nucleic acid binding;GO:0051536//iron-sulfur cluster binding	GO:0006351//transcription, DNA-dependent	-	57.1474	49.3442	73.4931
MSMEG_1598	1684388-1685194	+	268	hypothetical protein	-	-	-	-	-	20.5731	26.763	27.8082
MSMEG_1599	1685284-1685862	+	192	RNA polymerase sigma factor SigD	COG1595K	-	GO:0003676//nucleic acid binding;GO:0000996;GO:0001071//nucleic acid binding transcription factor activity	GO:0006631//fatty acid metabolic process;GO:0009306//protein secretion;GO:0051704;GO:0006351//transcription, DNA-dependent;GO:0006950//response to stress	-	598.905	296.902	236.37
MSMEG_1600	1685855-1687054	+	399	hypothetical protein	COG3889R	-	-	-	-	240.019	201.14	157.911
MSMEG_1601	1687085-1687495	-	136	hypothetical protein	-	-	-	-	-	2569.35	1247.82	2202.81
MSMEG_1602	1687637-1689178	+	513	inosine 5'-monophosphate dehydrogenase	COG0516F	-	GO:0043169//cation binding;GO:0016616//oxidoreductase activity, acting on the CH-OH group of donors, NAD or NADP as acceptor;GO:0036094//small molecule binding	GO:0009152//purine ribonucleotide biosynthetic process	-	6014.19	778.217	2816.57
MSMEG_1603	1689207-1690334	+	375	inosine 5-monophosphate dehydrogenase	COG0516F	-	GO:0016616//oxidoreductase activity, acting on the CH-OH group of donors, NAD or NADP as acceptor	-	-	685.769	268.884	525.377
MSMEG_1604	1690403-1692139	+	578	FAD dependent oxidoreductase	COG2303E	-	GO:0051540;GO:0016863//intramolecular oxidoreductase activity, transposing C=C bonds;GO:0016899//oxidoreductase activity, acting on the CH-OH group of donors, oxygen as acceptor;GO:0000166//nucleotide binding	GO:0051704;GO:0016125//sterol metabolic process	-	608.048	172.287	257.226
MSMEG_1605	1692222-1692881	+	219	phosphate transporter regulatory protein PhoU	COG0704P	GO:0044424//intracellular part	-	GO:0015698//inorganic anion transport	-	3371.7	842.197	1910.82
MSMEG_1606	1693036-1694649	+	537	benzoylformate decarboxylase	COG0028EH	-	GO:0046872//metal ion binding;GO:0016831//carboxy-lyase activity;GO:0019842//vitamin binding	-	-	45.7179	28.8538	25.8219
MSMEG_1607	1694678-1695097	+	139	tautomerase	COG1942R	-	GO:0003824//catalytic activity	GO:0044237//cellular metabolic process	-	0	8.36342	6.95205
MSMEG_1608	1695107-1697470	-	787	glycosyl transferase family protein	COG1554G	GO:0016020//membrane	GO:0046527//glucosyltransferase activity;GO:0016787//hydrolase activity;GO:0005488//binding	GO:0044238//primary metabolic process	-	240.019	464.17	342.637
MSMEG_1610	1698411-1699973	+	520	GMP synthase	COG0519F	-	GO:0032550;GO:0016884//carbon-nitrogen ligase activity, with glutamine as amido-N-donor;GO:0016818//hydrolase activity, acting on acid anhydrides, in phosphorus-containing anhydrides	GO:0009152//purine ribonucleotide biosynthetic process;GO:0009064//glutamine family amino acid metabolic process	-	116.581	147.614	130.103
MSMEG_1611	1699984-1700661	+	225	TetR family transcriptional regulator	COG1309K	-	-	-	-	4.57179	11.7088	10.9247
MSMEG_1612	1700804-1701661	+	285	extracellular solute-binding protein	COG0834ET	GO:0030313	GO:0015424//amino acid-transporting ATPase activity	GO:0051234//establishment of localization	-	13.7154	9.19977	2.97945
MSMEG_1613	1701672-1702463	+	263	polar amino acid ABC transporter inner membrane protein	COG0765E	GO:0031224//intrinsic to membrane	-	GO:0051234//establishment of localization	-	0	10.8725	0
MSMEG_1614	1702467-1703264	+	265	glutamine transport ATP-binding protein GlnQ	COG1126E	-	GO:0032550;GO:0015424//amino acid-transporting ATPase activity	GO:0009154//purine ribonucleotide catabolic process	-	0	11.7088	0
MSMEG_1615	1703278-1704852	+	524	gamma-glutamyltranspeptidase	COG0405E	-	GO:0016755	GO:0006790//sulfur compound metabolic process	-	16.0013	14.2178	4.96575
MSMEG_1617	1706845-1708497	-	550	kumamolisin	COG4934O	-	GO:0004175//endopeptidase activity	GO:0019538//protein metabolic process	-	235.447	482.988	492.603
MSMEG_1618	1708535-1708825	-	96	hypothetical protein	-	-	-	-	-	2772.79	2132.67	3224.76
MSMEG_1619	1709112-1709237	+	41	hypothetical protein	-	-	-	-	-	0	2.09086	0
MSMEG_1620	1709234-1709941	+	235	hypothetical protein	-	-	-	-	-	29.7166	12.5451	10.9247
MSMEG_1621	1711512-1712564	-	350	pyrimidine-specific ribonucleoside hydrolase RihA	COG1957F	-	GO:0016799//hydrolase activity, hydrolyzing N-glycosyl compounds	-	-	13.7154	48.5079	54.6233
MSMEG_1622	1709944-1711521	+	525	DNA repair polymerase	COG0389L	-	GO:0003677//DNA binding;GO:0034061	GO:0006259//DNA metabolic process;GO:0033554//cellular response to stress	-	11.4295	16.3087	14.8973
MSMEG_1623	1712618-1714654	-	678	short chain dehydrogenase	COG3320Q	-	GO:0016620//oxidoreductase activity, acting on the aldehyde or oxo group of donors, NAD or NADP as acceptor;GO:0036094//small molecule binding	-	-	1259.53	556.586	1387.43
MSMEG_1624	1714853-1715740	+	295	universal stress protein family protein	COG0589T	-	-	GO:0050896//response to stimulus	-	496.039	485.079	730.959
MSMEG_1625	1715737-1717305	+	522	amino acid transporter	COG0531E	GO:0031224//intrinsic to membrane	GO:0046943//carboxylic acid transmembrane transporter activity	GO:0006865//amino acid transport	-	338.313	479.642	598.87
MSMEG_1626	1717307-1718188	-	293	DNA-binding protein	COG1396K	-	GO:0003677//DNA binding	-	-	155.441	163.923	237.363
MSMEG_1627	1719178-1719336	-	52	hypothetical protein	-	-	-	-	-	0	0.836342	0
MSMEG_1628	1718346-1719197	+	283	oxidoreductase, short chain dehydrogenase/reductase	COG0300R	-	GO:0036094//small molecule binding;GO:0003824//catalytic activity	-	-	20.5731	22.1631	12.911
MSMEG_1629	1719261-1720430	-	389	hypothetical protein	-	-	-	-	-	57.1474	81.5434	23.8356
MSMEG_1630	1720546-1721337	-	263	2,5-dichloro-2,5-cyclohexadiene-1,4-diol dehydrogenase	COG1028IQR	-	GO:0036094//small molecule binding;GO:0004312//fatty acid synthase activity	-	-	11.4295	5.43623	6.95205
MSMEG_1631	1721434-1722288	+	284	DNA-binding protein	-	-	GO:0003677//DNA binding	-	-	150.869	51.4351	116.199
MSMEG_1632	1725589-1726479	-	296	hypothetical protein	COG0419L	-	-	-	-	4.57179	14.636	1.9863
MSMEG_1633	1722325-1725612	+	1095	error-prone DNA polymerase	COG0587L	GO:0044424//intracellular part	GO:0004527//exonuclease activity;GO:0003676//nucleic acid binding;GO:0034061	GO:0006259//DNA metabolic process;GO:0033554//cellular response to stress	-	41.1461	56.4531	37.7397
MSMEG_1634	1726761-1727360	+	199	forkhead-associated protein	-	-	GO:0003676//nucleic acid binding	-	-	2.2859	11.7088	8.93835
MSMEG_1635	1727405-1728046	+	213	nitroreductase	COG0778C	-	GO:0003824//catalytic activity	-	-	1234.38	375.1	852.123
MSMEG_1636	1728064-1728528	-	154	TrmH family RNA methyltransferase	COG0219J	GO:0044424//intracellular part	GO:0003676//nucleic acid binding;GO:0008173//RNA methyltransferase activity	GO:0006399//tRNA metabolic process;GO:0001510//RNA methylation;GO:0010467//gene expression	-	16.0013	12.9633	12.911
MSMEG_1637	1728945-1731728	+	927	sensor signal transduction histidine kinase	COG0642T	GO:0031224//intrinsic to membrane	GO:0060089;GO:0032550;GO:0016772//transferase activity, transferring phosphorus-containing groups	GO:0006796//phosphate-containing compound metabolic process;GO:0007165//signal transduction	-	1581.84	3570.76	1703.25
MSMEG_1638	1731725-1732132	+	135	roadblock/LC7 domain-contain protein	COG2018R	-	-	-	-	162.299	439.916	181.747
MSMEG_1639	1732149-1732514	+	121	hypothetical protein	-	GO:0016020//membrane	-	-	-	116.581	242.121	106.267
MSMEG_1640	1732495-1733076	+	193	ATP/GTP-binding protein	COG2229R	-	GO:0032550	-	-	82.2923	303.592	116.199
MSMEG_1641	1733082-1733657	+	191	hypothetical protein	COG1357S	-	-	-	-	2.2859	10.8725	6.95205
MSMEG_1642	1733760-1736459	-	899	ABC transporter ATP-binding protein	COG1131V	GO:0031224//intrinsic to membrane;GO:0030312//external encapsulating structure;GO:0044444//cytoplasmic part	GO:0017111//nucleoside-triphosphatase activity;GO:0032550	GO:0009154//purine ribonucleotide catabolic process	-	425.177	342.9	348.596
MSMEG_1643	1736549-1738318	+	589	hypothetical protein	COG1520S	-	-	-	-	9.14358	27.1811	11.9178
MSMEG_1644	1738323-1739228	-	301	hypothetical protein	-	-	-	-	-	59.4333	36.7991	28.8014
MSMEG_1645	1739234-1740454	-	406	NADH:flavin oxidoreductase	COG1902C	-	GO:0016646//oxidoreductase activity, acting on the CH-NH group of donors, NAD or NADP as acceptor;GO:0032553	-	-	466.323	130.888	37.7397
MSMEG_1646	1741293-1742453	-	386	ribosomal RNA adenine dimethylase	COG0030J	-	GO:0008170//N-methyltransferase activity;GO:0008173//RNA methyltransferase activity	GO:0000154//rRNA modification	-	6.85769	28.0175	26.8151
MSMEG_1647	1740535-1741386	+	283	bifunctional 5,10-methylene-tetrahydrofolate dehydrogenase/ 5,10-methylene-tetrahydrofolate cyclohydrolase	COG0190H	GO:0016020//membrane	GO:0016646//oxidoreductase activity, acting on the CH-NH group of donors, NAD or NADP as acceptor;GO:0019238//cyclohydrolase activity;GO:0036094//small molecule binding	GO:0000097//sulfur amino acid biosynthetic process;GO:0006730//one-carbon metabolic process;GO:0006760//folic acid-containing compound metabolic process;GO:0006547//histidine metabolic process;GO:0006163//purine nucleotide metabolic process	-	294.881	225.812	326.746
MSMEG_1648	1742683-1743300	+	205	transcriptional regulator	COG1309K	-	-	GO:0006351//transcription, DNA-dependent	-	18.2872	7.94525	1.9863
MSMEG_1649	1743297-1744841	+	514	FAD dependent oxidoreductase	COG0654HC	-	GO:0016709//oxidoreductase activity, acting on paired donors, with incorporation or reduction of molecular oxygen, NAD(P)H as one donor, and incorporation of one atom of oxygen	-	-	77.7205	31.3628	36.7466
MSMEG_1650	1744845-1745582	-	245	methyltransferase type 11	COG2226H	-	GO:0016741	GO:0008152//metabolic process	-	11.4295	111.652	15.8904
MSMEG_1651	1745579-1746721	-	380	homoserine O-acetyltransferase	COG2021E	GO:0044424//intracellular part	GO:0016413//O-acetyltransferase activity	GO:0000097//sulfur amino acid biosynthetic process	-	29.7166	243.794	16.8836
MSMEG_1652	1746742-1748073	-	443	O-acetylhomoserine aminocarboxypropyltransferase	COG2873E	-	GO:0016835//carbon-oxygen lyase activity;GO:0016765//transferase activity, transferring alkyl or aryl (other than methyl) groups;GO:0043168;GO:0004779//sulfate adenylyltransferase activity	GO:0071265	-	50.2897	309.029	43.6986
MSMEG_1653	1748300-1748419	-	39	hypothetical protein	-	-	-	-	-	9.14358	9.61794	5.9589
MSMEG_1654	1748543-1750774	+	743	isocitrate dehydrogenase	COG2838C	-	GO:0004448//isocitrate dehydrogenase activity;GO:0043169//cation binding	GO:0009060//aerobic respiration	-	1675.56	1218.55	1752.91
MSMEG_1655	1750851-1751690	-	279	alpha/beta hydrolase	COG0596R	-	GO:0016740//transferase activity	-	-	96.0076	108.306	90.3767
MSMEG_1656	1751775-1752596	+	273	exodeoxyribonuclease III	COG0708L	-	GO:0016895//exodeoxyribonuclease activity, producing 5'-phosphomonoesters;GO:0016835//carbon-oxygen lyase activity	GO:0006259//DNA metabolic process	-	9.14358	15.0542	5.9589
MSMEG_1657	1752612-1753628	+	338	tryptophanyl-tRNA synthetase	COG0180J	GO:0044424//intracellular part	GO:0004812//aminoacyl-tRNA ligase activity;GO:0032550	GO:0006418//tRNA aminoacylation for protein translation	-	80.0064	47.6715	82.4315
MSMEG_1658	1753643-1754680	+	345	ribonuclease	COG1295S	-	-	-	-	2260.75	273.484	866.027
MSMEG_1659	1754723-1755040	-	105	multidrug resistance protein, SMR family protein	COG2076P	GO:0031224//intrinsic to membrane	-	GO:0051234//establishment of localization	-	100.579	38.0536	53.6301
MSMEG_1660	1755150-1756019	+	289	oxidoreductase, 2-nitropropane dioxygenase	COG2070R	-	GO:0016703	-	-	9.14358	30.1083	27.8082
MSMEG_1661	1756022-1757215	-	397	D-alanyl-D-alanine carboxypeptidase	COG1686M	-	GO:0004185//serine-type carboxypeptidase activity	GO:0019538//protein metabolic process	-	980.649	217.031	99.315
MSMEG_1662	1757394-1758779	-	461	hypothetical protein	COG0161H	-	GO:0043168;GO:0008483//transaminase activity	-	-	619.478	361.3	704.144
MSMEG_1663	1758776-1759246	-	156	AsnC family transcriptional regulator	COG1522K	GO:0044464//cell part	GO:0003677//DNA binding;GO:0001071//nucleic acid binding transcription factor activity	GO:0006351//transcription, DNA-dependent	-	235.447	115.415	387.329
MSMEG_1664	1759209-1759499	-	96	hypothetical protein	-	-	-	-	-	9.14358	8.7816	10.9247
MSMEG_1665	1759434-1760915	+	493	gamma-aminobutyraldehyde dehydrogenase	COG1012C	-	GO:0004029//aldehyde dehydrogenase (NAD) activity	-	-	166.87	130.469	196.644
MSMEG_1666	1761019-1761933	+	304	RNA polymerase sigma factor SigJ	COG1595K	-	GO:0003676//nucleic acid binding;GO:0001071//nucleic acid binding transcription factor activity;GO:0000996	GO:0006351//transcription, DNA-dependent	-	240.019	123.779	206.575
MSMEG_1668	1761933-1762454	+	173	pyridoxamine 5'-phosphate oxidase	COG3871R	-	GO:0032553;GO:0016641//oxidoreductase activity, acting on the CH-NH2 group of donors, oxygen as acceptor	GO:0009108//coenzyme biosynthetic process	-	27.4308	25.9266	33.7671
MSMEG_1669	1763124-1763909	-	261	succinate dehydrogenase iron-sulfur subunit	COG0479C	-	GO:0051540;GO:0000104//succinate dehydrogenase activity	GO:0009060//aerobic respiration	-	123.438	193.195	212.534
MSMEG_1670	1763912-1765666	-	584	succinate dehydrogenase flavoprotein subunit	COG1053C	-	GO:0000104//succinate dehydrogenase activity;GO:0000166//nucleotide binding	GO:0009060//aerobic respiration	-	333.741	389.317	456.849
MSMEG_1671	1765677-1766147	-	156	succinate dehydrogenase hydrophobic membrane anchor protein SdhD	COG2142C	-	GO:0000104//succinate dehydrogenase activity	-	-	32.0025	80.707	74.4863
MSMEG_1672	1766144-1766560	-	138	succinate dehydrogenase, cytochrome b556 subunit	COG2009C	GO:0043234//protein complex	GO:0000104//succinate dehydrogenase activity	GO:0009060//aerobic respiration	-	61.7192	81.1252	79.452
MSMEG_1673	1766790-1767176	+	128	cytidine deaminase	COG0295F	-	GO:0046914//transition metal ion binding;GO:0016814//hydrolase activity, acting on carbon-nitrogen (but not peptide) bonds, in cyclic amidines	GO:0006216//cytidine catabolic process	-	86.8641	8.7816	73.4931
MSMEG_1674	1767247-1767342	-	31	hypothetical protein	-	-	-	-	-	0	0	0.99315
MSMEG_1675	1767305-1768546	+	413	thymidine phosphorylase	COG0213F	-	GO:0016758//transferase activity, transferring hexosyl groups;GO:0016763//transferase activity, transferring pentosyl groups	GO:0009112;GO:0009116//nucleoside metabolic process	-	294.881	42.2353	91.3698
MSMEG_1676	1768749-1769849	+	366	adenosine deaminase	COG1816F	-	GO:0046914//transition metal ion binding;GO:0016814//hydrolase activity, acting on carbon-nitrogen (but not peptide) bonds, in cyclic amidines	GO:0009127//purine nucleoside monophosphate biosynthetic process	-	3309.98	319.483	1209.66
MSMEG_1677	1770884-1772305	-	473	aspartate ammonia-lyase	COG1027E	GO:0044424//intracellular part	GO:0016841//ammonia-lyase activity	GO:0009060//aerobic respiration;GO:0043648//dicarboxylic acid metabolic process;GO:0044238//primary metabolic process	-	2089.31	6739.67	3541.57
MSMEG_1678	1769956-1770891	+	311	LysR family transcriptional regulator	COG0583K	-	GO:0003676//nucleic acid binding;GO:0001071//nucleic acid binding transcription factor activity	GO:0006351//transcription, DNA-dependent	-	155.441	368.409	263.185
MSMEG_1679	1772302-1773459	-	385	AmiB protein	COG1473R	-	GO:0003824//catalytic activity	-	-	2171.6	7996.27	4147.4
MSMEG_1680	1773456-1774130	-	224	hypothetical protein	COG3342S	-	-	-	-	3106.53	7743.28	4785
MSMEG_1681	1774127-1774570	-	147	endoribonuclease L-PSP superfamily protein	COG0251J	-	-	-	-	3872.31	9150.42	5509.01
MSMEG_1682	1774567-1775832	-	421	flavin-containing monooxygenase FMO	COG2072P	-	GO:0016491//oxidoreductase activity	-	-	7093.14	18580.2	10402.3
MSMEG_1683	1775984-1777435	-	483	cytosine/purines uracil thiamine allantoin permease	COG1457F	-	GO:0015932//nucleobase-containing compound transmembrane transporter activity	-	-	7820.05	16379.8	10266.2
MSMEG_1684	1777578-1778873	-	431	hypothetical protein	COG5271R	-	-	-	-	594.333	439.916	529.349
MSMEG_1685	1778947-1779114	-	55	hypothetical protein	-	-	-	-	-	0	1.25451	0.99315
MSMEG_1686	1779111-1780178	-	355	NPL/P60-family protein membrane protein	COG0791M	-	GO:0016798//hydrolase activity, acting on glycosyl bonds	-	-	0	13.3815	5.9589
MSMEG_1687	1780185-1780475	-	96	hypothetical protein	-	-	-	-	-	0	2.09086	2.97945
MSMEG_1688	1780527-1780937	-	136	cupin	COG1917S	-	-	-	-	4.57179	3.76354	5.9589
MSMEG_1689	1780950-1781672	-	240	3-oxoacyl-ACP reductase	COG1028IQR	-	GO:0036094//small molecule binding;GO:0004312//fatty acid synthase activity	-	-	2.2859	5.01805	0
MSMEG_1690	1781688-1782320	-	210	ECF sigma factor RpoE1	COG1595K	-	GO:0001071//nucleic acid binding transcription factor activity;GO:0016772//transferase activity, transferring phosphorus-containing groups;GO:0000996	GO:0006351//transcription, DNA-dependent	-	0	5.01805	1.9863
MSMEG_1691	1782369-1785062	-	897	transcriptional regulatory protein	COG3899R	-	GO:0003677//DNA binding	GO:0007165//signal transduction;GO:0006351//transcription, DNA-dependent	-	0	14.2178	7.9452
MSMEG_1692	1785177-1786091	+	304	ECF-family protein RNA polymerase sigma factor	COG1595K	-	GO:0034062//RNA polymerase activity;GO:0003676//nucleic acid binding;GO:0001071//nucleic acid binding transcription factor activity;GO:0000996	GO:0006351//transcription, DNA-dependent	-	194.301	173.123	218.493
MSMEG_1693	1786092-1787828	-	578	succinate dehydrogenase [ubiquinone] flavoprotein subunit	COG1053C	-	GO:0000104//succinate dehydrogenase activity;GO:0000166//nucleotide binding	GO:0006091//generation of precursor metabolites and energy	-	0	15.4723	8.93835
MSMEG_1694	1787883-1788506	+	207	uracil phosphoribosyltransferase	COG0035F	GO:0016020//membrane	GO:0032550;GO:0016763//transferase activity, transferring pentosyl groups;GO:0046872//metal ion binding	GO:0019860//uracil metabolic process;GO:0006222//UMP biosynthetic process	-	121.152	83.6342	97.3287
MSMEG_1695	1788531-1790147	-	538	phosphoglucomutase/phosphomannomutase	COG1109G	-	GO:0046872//metal ion binding;GO:0016868//intramolecular transferase activity, phosphotransferases	GO:0044238//primary metabolic process	-	1286.96	567.876	1125.24
MSMEG_1696	1790144-1790620	-	158	MarR family transcriptional regulator	COG1846K	GO:0005667//transcription factor complex	GO:0003676//nucleic acid binding;GO:0001071//nucleic acid binding transcription factor activity	GO:0006366//transcription from RNA polymerase II promoter	-	0	7.94525	10.9247
MSMEG_1697	1791793-1792557	-	254	hypothetical protein	-	-	-	-	-	0	5.43623	1.9863
MSMEG_1698	1790726-1791835	+	369	ammonia monooxygenase	COG3180R	-	-	-	-	0	15.4723	10.9247
MSMEG_1699	1792582-1793730	-	382	pentachlorophenol 4-monooxygenase	COG0654HC	-	GO:0004497//monooxygenase activity	-	-	0	6.27257	3.9726
MSMEG_1700	1793829-1794374	+	181	TetR family transcriptional regulator	COG1309K	-	GO:0003676//nucleic acid binding	GO:0006351//transcription, DNA-dependent	-	13.7154	15.4723	8.93835
MSMEG_1701	1794381-1795175	-	264	purine nucleoside phosphorylase	COG0005F	-	GO:0016763//transferase activity, transferring pentosyl groups	GO:0055086//nucleobase-containing small molecule metabolic process	-	0	10.0361	1.9863
MSMEG_1702	1795223-1796407	+	394	amidohydrolase	COG1473R	-	GO:0003824//catalytic activity	-	-	473.18	189.85	354.555
MSMEG_1703	1796404-1797576	+	390	amidohydrolase	COG1473R	-	GO:0016811//hydrolase activity, acting on carbon-nitrogen (but not peptide) bonds, in linear amides	-	-	246.877	127.96	228.425
MSMEG_1704	1797877-1798974	+	365	ABC transporter	COG4213G	-	GO:0003824//catalytic activity;GO:0015145//monosaccharide transmembrane transporter activity	-	-	29.7166	62.3075	20.8562
MSMEG_1705	1798971-1800500	+	509	D-xylose transport ATP-binding protein XylG	COG1129G	-	GO:0017111//nucleoside-triphosphatase activity;GO:0032550;GO:0015145//monosaccharide transmembrane transporter activity	GO:0009154//purine ribonucleotide catabolic process	-	22.859	52.6896	23.8356
MSMEG_1706	1800501-1801760	+	419	xylose transporter permease XylH	COG4214G	GO:0016020//membrane	GO:0003824//catalytic activity;GO:0005215//transporter activity	GO:0006810//transport	-	2.2859	32.6174	7.9452
MSMEG_1707	1801804-1802463	-	219	phosphatase YfbT	COG0637R	-	GO:0050308//sugar-phosphatase activity	-	-	68.5769	10.4543	31.7808
MSMEG_1708	1802474-1803478	-	334	ribose operon repressor	COG1609K	GO:0044464//cell part	GO:0001071//nucleic acid binding transcription factor activity;GO:0047661	GO:0006351//transcription, DNA-dependent	-	192.015	31.3628	111.233
MSMEG_1709	1803499-1804524	-	341	ABC transporter	COG1172G	GO:0031224//intrinsic to membrane	GO:0015145//monosaccharide transmembrane transporter activity;GO:0003824//catalytic activity	GO:0051234//establishment of localization	-	0	11.7088	3.9726
MSMEG_1710	1804521-1805594	-	357	ribose transporter permease RbsC	COG1172G	GO:0016020//membrane	GO:0003824//catalytic activity;GO:0005215//transporter activity	GO:0051234//establishment of localization	-	2.2859	12.127	0.99315
MSMEG_1711	1805591-1807099	-	502	ABC transporter ATP-binding protein	COG1129G	-	GO:0017111//nucleoside-triphosphatase activity;GO:0032550	GO:0009154//purine ribonucleotide catabolic process	-	13.7154	40.1444	7.9452
MSMEG_1712	1807122-1808108	-	328	ABC transporter periplasmic protein	COG1879G	-	-	-	-	11.4295	33.8719	10.9247
MSMEG_1713	1808508-1810199	+	563	ribulokinase	COG1069C	-	GO:0016773//phosphotransferase activity, alcohol group as acceptor;GO:0036094//small molecule binding;GO:0097159//organic cyclic compound binding	GO:0006796//phosphate-containing compound metabolic process;GO:0019572	-	2.2859	11.2906	0
MSMEG_1714	1810196-1810891	+	231	L-ribulose-5-phosphate 4-epimerase	COG0235G	-	GO:0043169//cation binding;GO:0016857//racemase and epimerase activity, acting on carbohydrates and derivatives	-	-	4.57179	6.69074	0
MSMEG_1715	1810894-1812399	+	501	L-arabinose isomerase	COG2160G	GO:0044424//intracellular part	GO:0046914//transition metal ion binding;GO:0016861//intramolecular oxidoreductase activity, interconverting aldoses and ketoses	GO:0019572;GO:0019318//hexose metabolic process	-	2.2859	19.2359	0.99315
MSMEG_1716	1812681-1812956	+	91	IS3 family protein element, transposase orfA	-	-	GO:0003676//nucleic acid binding;GO:0003824//catalytic activity	GO:0006310//DNA recombination	-	4.57179	11.2906	10.9247
MSMEG_1717	1813566-1814966	-	466	ISMsm8, transposase	COG2826L	-	GO:0003676//nucleic acid binding;GO:0003824//catalytic activity	GO:0006310//DNA recombination	-	219.446	107.47	311.849
MSMEG_1720	1815873-1816148	+	91	IS1137, transposase orfA	-	-	-	-	-	4.57179	8.36342	0
MSMEG_1721	1816151-1817104	+	317	IS1137, transposase orfB	COG2801L	-	-	-	-	9.14358	38.8899	32.774
MSMEG_1722	1817135-1817806	-	223	hypothetical protein	-	-	-	-	-	9.14358	51.0169	20.8562
MSMEG_1723	1818047-1818370	+	107	hypothetical protein	-	-	-	-	-	9.14358	5.8544	9.9315
MSMEG_1724	1818478-1818885	-	135	hypothetical protein	-	-	-	-	-	25.1449	29.272	18.8699
MSMEG_1725	1819287-1819676	+	129	transposase	-	-	-	-	-	29.7166	16.3087	14.8973
MSMEG_1726	1819676-1820689	+	337	transposase	COG2801L	-	-	-	-	38.8602	57.2895	59.589
MSMEG_1728	1821176-1821511	+	111	ISMsm1, transposase orfA	-	-	-	-	-	13.7154	10.8725	10.9247
MSMEG_1730	1821508-1822437	+	309	ISMsm1, transposase orfB	COG2801L	-	-	-	-	29.7166	26.3448	15.8904
MSMEG_1731	1824488-1825807	-	439	IS6120, transposase	COG3328L	-	GO:0003676//nucleic acid binding;GO:0003824//catalytic activity	GO:0006310//DNA recombination	-	102.865	117.506	136.062
MSMEG_1732	1823395-1824546	+	383	transposase IS116/IS110/IS902	-	-	GO:0003676//nucleic acid binding;GO:0003824//catalytic activity	GO:0006310//DNA recombination	-	6.85769	45.1625	33.7671
MSMEG_1733	1826089-1826988	+	299	hypothetical protein	-	-	-	-	-	0	9.61794	0
MSMEG_1734	1827076-1827543	-	155	hypothetical protein	-	-	GO:0016755	GO:0006749//glutathione metabolic process	-	9.14358	35.9627	13.9041
MSMEG_1735	1827585-1829000	+	471	flavoprotein disulfide reductase	COG1249C	GO:0044424//intracellular part	GO:0016668//oxidoreductase activity, acting on a sulfur group of donors, NAD(P) as acceptor;GO:0000166//nucleotide binding	GO:0019725//cellular homeostasis	-	73.1487	103.706	70.5137
MSMEG_1736	1829060-1830805	+	581	glycerol-3-phosphate dehydrogenase	COG0578C	GO:0043234//protein complex	GO:0052590//sn-glycerol-3-phosphate:ubiquinone oxidoreductase activity	GO:0052646	-	651.48	705.873	637.603
MSMEG_1737	1830802-1831677	+	291	RNA pseudouridine synthase	COG0564J	-	GO:0003676//nucleic acid binding;GO:0016866//intramolecular transferase activity	GO:0009451//RNA modification	-	4.57179	34.29	17.8767
MSMEG_1738	1831699-1832286	-	195	transmembrane protein	-	GO:0031224//intrinsic to membrane	-	-	-	125.724	125.033	132.089
MSMEG_1739	1833174-1833962	-	262	enoyl-CoA hydratase/isomerase	COG1024I	-	GO:0016836//hydro-lyase activity	-	-	20.5731	35.9627	22.8425
MSMEG_1740	1832435-1833205	+	256	dehydrogenase/reductase SDR family protein member 4	COG1028IQR	-	GO:0036094//small molecule binding;GO:0016616//oxidoreductase activity, acting on the CH-OH group of donors, NAD or NADP as acceptor	-	-	16.0013	23.4176	11.9178
MSMEG_1741	1833986-1834660	-	224	TetR family transcriptional regulator	COG1309K	-	GO:0003676//nucleic acid binding	GO:0006351//transcription, DNA-dependent	-	121.152	63.1439	274.11
MSMEG_1742	1834732-1835823	+	363	oxidoreductase	COG1018C	-	GO:0003824//catalytic activity;GO:0051536//iron-sulfur cluster binding;GO:0043169//cation binding	GO:0051234//establishment of localization	-	976.078	40.9808	229.418
MSMEG_1743	1835832-1836980	+	382	Fatty acid desaturase	COG3239I	-	GO:0016215	GO:0044238//primary metabolic process	-	1021.8	68.1619	285.034
MSMEG_1744	1837050-1837967	-	305	hypothetical protein	COG2226H	-	-	-	-	18.2872	18.3995	25.8219
MSMEG_1745	1838043-1838657	-	204	transcriptional regulator	COG1309K	-	GO:0003676//nucleic acid binding	GO:0006351//transcription, DNA-dependent	-	16.0013	27.5993	15.8904
MSMEG_1746	1838767-1840137	+	456	6-hydroxy-D-nicotine oxidase	COG0277C	-	GO:0019116;GO:0000166//nucleotide binding;GO:0016616//oxidoreductase activity, acting on the CH-OH group of donors, NAD or NADP as acceptor	-	-	0	10.4543	3.9726
MSMEG_1747	1840251-1840865	+	204	RNA polymerase sigma-70 factor	COG1595K	-	GO:0003676//nucleic acid binding;GO:0001071//nucleic acid binding transcription factor activity;GO:0016772//transferase activity, transferring phosphorus-containing groups;GO:0000996	GO:0006351//transcription, DNA-dependent	-	0	1.67268	0
MSMEG_1748	1840862-1841299	+	145	hypothetical protein	COG3542S	-	-	-	-	0	2.9272	0.99315
MSMEG_1749	1841333-1842214	-	293	monooxygenase	COG2141C	-	GO:0016712//oxidoreductase activity, acting on paired donors, with incorporation or reduction of molecular oxygen, reduced flavin or flavoprotein as one donor, and incorporation of one atom of oxygen	-	-	9.14358	14.2178	1.9863
MSMEG_1750	1841151-1841429	+	92	hypothetical protein	-	-	-	-	-	0	1.67268	2.97945
MSMEG_1751	1842253-1843281	-	342	norsolorinic acid reductase	COG0667C	-	GO:0016616//oxidoreductase activity, acting on the CH-OH group of donors, NAD or NADP as acceptor	-	-	13.7154	10.0361	16.8836
MSMEG_1752	1843338-1843448	-	36	hypothetical protein	-	-	-	-	-	0	0.418171	0
MSMEG_1753	1843365-1844117	+	250	MTA/SAH nucleosidase	COG0775F	-	GO:0008477//purine nucleosidase activity	GO:0043102;GO:0000097//sulfur amino acid biosynthetic process;GO:0009116//nucleoside metabolic process	-	18.2872	36.3809	16.8836
MSMEG_1754	1844249-1844629	+	126	hypothetical protein	COG1917S	-	-	-	-	2.2859	2.9272	1.9863
MSMEG_1755	1844642-1845010	-	122	anti-sigm factor, ChrR	COG1917S	-	-	-	-	2.2859	16.3087	1.9863
MSMEG_1756	1845058-1845816	-	252	endonuclease VIII	COG0266L	-	GO:0016799//hydrolase activity, hydrolyzing N-glycosyl compounds;GO:0046914//transition metal ion binding;GO:0003677//DNA binding;GO:0004518//nuclease activity;GO:0016835//carbon-oxygen lyase activity	GO:0006281//DNA repair	-	22.859	23.4176	18.8699
MSMEG_1757	1845819-1850342	-	1507	DEAD/DEAH box helicase	COG1201R	-	GO:0032550;GO:0042623//ATPase activity, coupled;GO:0005515//protein binding	GO:0006351//transcription, DNA-dependent	-	848.067	396.844	763.733
MSMEG_1758	1850404-1850577	-	57	hypothetical protein	-	-	-	-	-	2336.19	259.266	748.835
MSMEG_1759	1850576-1850854	+	92	hypothetical protein	-	-	-	-	-	459.465	65.6529	250.274
MSMEG_1760	1852110-1852925	-	271	short-chain dehydrogenase/reductase SDR	COG4221R	-	GO:0036094//small molecule binding;GO:0004312//fatty acid synthase activity	-	-	884.642	137.578	624.692
MSMEG_1761	1850826-1852142	+	438	integral membrane protein	-	-	-	-	-	806.921	139.251	345.616
MSMEG_1762	1852964-1854547	-	527	piperideine-6-carboxylic acid dehydrogenase	COG1012C	-	GO:0016620//oxidoreductase activity, acting on the aldehyde or oxo group of donors, NAD or NADP as acceptor	-	-	162.299	60.6348	238.356
MSMEG_1763	1854610-1855083	+	157	leucine-responsive regulatory protein	COG1522K	GO:0044464//cell part	GO:0001071//nucleic acid binding transcription factor activity;GO:0003677//DNA binding;GO:0031406//carboxylic acid binding	GO:0051259//protein oligomerization;GO:0006351//transcription, DNA-dependent	-	320.025	100.779	419.109
MSMEG_1764	1855136-1856500	+	454	L-lysine aminotransferase	COG0160E	-	GO:0043168;GO:0008483//transaminase activity	GO:0016999//antibiotic metabolic process	-	2695.07	186.923	2779.83
MSMEG_1765	1856508-1857038	-	176	restriction endonuclease	COG1787V	-	GO:0003676//nucleic acid binding;GO:0004518//nuclease activity	GO:0006304//DNA modification	-	68.5769	9.61794	62.5685
MSMEG_1766	1857176-1857421	+	81	hypothetical protein	-	-	-	-	-	276.593	138.833	146.986
MSMEG_1767	1857437-1857826	+	129	hypothetical protein	-	-	-	-	-	338.313	112.07	138.048
MSMEG_1768	1857823-1858440	+	205	hypothetical protein	COG0655R	-	-	-	-	534.9	262.193	258.219
MSMEG_1769	1858494-1858793	+	99	UsfY protein	-	-	-	-	-	420.605	193.613	213.527
MSMEG_1770	1858875-1859117	-	80	hypothetical protein	-	-	-	-	-	25910.6	3581.22	10768.7
MSMEG_1771	1859306-1859974	+	222	methylase	COG2890J	-	GO:0016740//transferase activity	-	-	20360.5	3822.92	11289.1
MSMEG_1772	1859971-1860186	+	71	hypothetical protein	COG3369S	GO:0043227//membrane-bounded organelle	GO:0051536//iron-sulfur cluster binding	-	-	2240.18	659.038	1463.9
MSMEG_1773	1860268-1861290	-	340	hypothetical protein	-	-	-	-	-	11402	2030.22	7637.33
MSMEG_1774	1861547-1862041	-	164	hypothetical protein	-	-	-	-	-	6555.95	727.2	2781.81
MSMEG_1775	1862204-1863577	+	457	cytochrome P450 monooxygenase	COG2124Q	-	GO:0046914//transition metal ion binding;GO:0016491//oxidoreductase activity;GO:0046906//tetrapyrrole binding	-	-	333.741	148.451	235.377
MSMEG_1776	1863597-1864526	-	309	ribonuclease Z	COG1234R	-	GO:0046914//transition metal ion binding;GO:0016891//endoribonuclease activity, producing 5'-phosphomonoesters	GO:0042780//tRNA 3'-end processing	-	52.5756	81.5434	79.452
MSMEG_1777	1864669-1864974	+	101	UsfY protein	-	-	-	-	-	6912.55	769.435	2797.7
MSMEG_1778	1864985-1865326	-	113	hypothetical protein	-	-	-	-	-	1090.37	257.175	603.835
MSMEG_1779	1865313-1865714	-	133	hypothetical protein	-	-	-	-	-	61.7192	59.7985	82.4315
MSMEG_1780	1865711-1866940	-	409	hypothetical protein	COG1914P	-	-	GO:0051234//establishment of localization	-	112.009	101.616	117.192
MSMEG_1781	1866940-1867401	-	153	hypothetical protein	-	-	-	-	-	107.437	63.562	94.3493
MSMEG_1782	1867419-1868306	-	295	oxidoreductase, short chain dehydrogenase/reductase	COG1028IQR	-	GO:0036094//small molecule binding;GO:0004312//fatty acid synthase activity	-	-	2317.9	804.561	1469.86
MSMEG_1783	1868321-1868551	-	76	hypothetical protein	-	-	-	-	-	1277.82	291.883	730.959
MSMEG_1784	1868641-1869657	-	338	type I topoisomerase	COG3569L	-	-	-	-	48.0038	43.4898	46.6781
MSMEG_1785	1868617-1869747	+	376	hypothetical protein	-	-	-	-	-	86.8641	48.926	50.6507
MSMEG_1786	1870342-1870770	-	142	STAS domain-containing protein	COG1366T	-	-	-	-	1161.24	950.085	2123.36
MSMEG_1787	1869761-1870345	+	194	RsbW protein	-	-	-	-	-	244.591	178.977	344.623
MSMEG_1788	1871258-1871512	+	84	hypothetical protein	-	-	-	-	-	22929.8	3350.81	12733.2
MSMEG_1789	1871520-1871675	+	51	hypothetical protein	-	-	-	-	-	12796.4	1134.92	4696.61
MSMEG_1790	1871713-1871970	+	85	hypothetical protein	-	-	-	-	-	29830.9	3074.81	15573.6
MSMEG_1791	1872145-1872453	+	102	UsfY protein	-	-	-	-	-	1449.26	1024.1	1599.97
MSMEG_1792	1872508-1872858	-	116	hypothetical protein	-	-	-	-	-	765.775	103.288	230.411
MSMEG_1793	1873863-1874426	-	187	membrane protein	-	-	-	-	-	185.158	101.197	128.116
MSMEG_1794	1872888-1873895	+	335	dehydrogenase	COG2141C	-	GO:0016645//oxidoreductase activity, acting on the CH-NH group of donors	-	-	1170.38	246.303	497.568
MSMEG_1795	1874566-1875648	-	360	2-deoxy-scyllo-inosamine dehydrogenase	COG1063ER	-	GO:0046914//transition metal ion binding;GO:0036094//small molecule binding;GO:0003824//catalytic activity	-	-	27.4308	19.2359	13.9041
MSMEG_1796	1875645-1877078	-	477	membrane protein	COG0644C	-	GO:0003824//catalytic activity	-	-	0	33.8719	11.9178
MSMEG_1797	1877075-1877791	-	238	salicylate esterase	COG0596R	-	GO:0019120//hydrolase activity, acting on acid halide bonds, in C-halide compounds	-	-	0	12.9633	5.9589
MSMEG_1798	1877776-1879104	-	442	major facilitator superfamily protein	COG2814G	GO:0031224//intrinsic to membrane	-	-	-	20.5731	81.1252	38.7329
MSMEG_1799	1879301-1880209	+	302	transcriptional regulator	COG0583K	-	GO:0003676//nucleic acid binding;GO:0001071//nucleic acid binding transcription factor activity	GO:0006351//transcription, DNA-dependent	-	66.291	47.6715	43.6986
MSMEG_1800	1880234-1880365	-	43	hypothetical protein	-	-	-	-	-	2.2859	2.09086	0
MSMEG_1801	1880491-1880622	+	43	hypothetical protein	-	-	-	-	-	187.443	16.3087	48.6644
MSMEG_1802	1880724-1881143	+	139	ChaB protein	-	-	-	GO:0006351//transcription, DNA-dependent	-	971.506	421.935	461.815
MSMEG_1803	1881247-1881663	+	138	RsbW protein	COG2172T	-	GO:0004672//protein kinase activity	GO:0006796//phosphate-containing compound metabolic process	-	816.065	577.913	619.726
MSMEG_1804	1881660-1882412	+	250	RNA polymerase sigma factor SigF	COG1191K	-	GO:0003676//nucleic acid binding;GO:0000996;GO:0001071//nucleic acid binding transcription factor activity;GO:0070063//RNA polymerase binding	GO:0009636//response to toxic substance;GO:0009267//cellular response to starvation;GO:0052200;GO:0009409//response to cold;GO:0006351//transcription, DNA-dependent	-	224.018	311.538	237.363
MSMEG_1805	1882976-1883332	-	118	hypothetical protein	-	-	-	-	-	2.2859	3.34537	3.9726
MSMEG_1806	1882438-1882986	+	182	hypothetical protein	COG2068R	-	-	-	-	38.8602	18.8177	23.8356
MSMEG_1807	1883433-1885229	-	598	acetyl-/propionyl-coenzyme A carboxylase subunit alpha	COG4770I	-	GO:0016879//ligase activity, forming carbon-nitrogen bonds;GO:0032550;GO:0016831//carboxy-lyase activity;GO:0043169//cation binding	-	-	349.742	309.865	444.931
MSMEG_1808	1885624-1886034	-	136	Fe-S metabolism associated SufE	COG2166R	-	-	-	-	61.7192	42.6535	45.6849
MSMEG_1809	1886037-1886924	-	295	thiosulfate sulfurtransferase	COG2897P	-	GO:0016783//sulfurtransferase activity	-	-	1104.09	474.206	734.931
MSMEG_1810	1887074-1887283	-	69	hypothetical protein	-	-	-	-	-	1497.26	511.423	74.4863
MSMEG_1811	1887457-1888092	-	211	Maf-like protein	COG0424D	GO:0044424//intracellular part	-	-	-	4.57179	17.145	2.97945
MSMEG_1812	1888189-1888473	-	94	hypothetical protein	-	-	-	-	-	48.0038	50.1805	57.6027
MSMEG_1813	1888497-1890125	-	542	propionyl-CoA carboxylase subunit beta	COG4799I	-	GO:0016421//CoA carboxylase activity	-	-	998.937	858.087	1284.14
MSMEG_1814	1890327-1890539	+	70	hypothetical protein	-	-	-	-	-	2.2859	5.43623	0
MSMEG_1815	1890966-1891139	-	57	hypothetical protein	-	-	-	-	-	0	0.418171	0
MSMEG_1817	1893207-1893878	-	223	transmembrane protein	COG2246S	GO:0031224//intrinsic to membrane	-	GO:0051234//establishment of localization;GO:0005976//polysaccharide metabolic process	-	272.022	171.032	179.76
MSMEG_1818	1892734-1893252	+	172	membrane flanked domain-containing protein	COG3428S	GO:0031224//intrinsic to membrane	-	-	-	48.0038	73.5981	55.6164
MSMEG_1819	1893955-1895181	+	408	phosphoribosylaminoimidazole carboxylase ATPase subunit	COG0026F	-	GO:0043169//cation binding;GO:0032550;GO:0016831//carboxy-lyase activity	GO:0006188//IMP biosynthetic process	-	54.8615	114.579	47.6712
MSMEG_1820	1895208-1895687	+	159	phosphoribosylaminoimidazole carboxylase catalytic subunit	COG0041F	-	GO:0016866//intramolecular transferase activity	GO:0006188//IMP biosynthetic process	-	27.4308	53.5259	34.7603
MSMEG_1821	1896033-1897202	+	389	acyl-CoA dehydrogenase	COG1960I	-	GO:0052890;GO:0000166//nucleotide binding;GO:0016740//transferase activity	-	-	621.764	151.378	187.705
MSMEG_1822	1897225-1898037	+	270	biotin-[acetyl-CoA-carboxylase] ligase	COG0340H	-	GO:0018271//biotin-protein ligase activity	GO:0036211	-	61.7192	37.2172	12.911
MSMEG_1823	1898113-1898817	-	234	hypothetical protein	COG0365I	-	GO:0003824//catalytic activity	-	-	6.85769	42.2353	10.9247
MSMEG_1824	1898840-1900321	-	493	LytR family transcriptional regulator	COG1316K	-	-	-	-	180.586	195.704	168.836
MSMEG_1825	1900308-1901291	+	327	dTDP-4-dehydrorhamnose reductase	COG1091M	-	GO:0036094//small molecule binding;GO:0016616//oxidoreductase activity, acting on the CH-OH group of donors, NAD or NADP as acceptor	GO:0033692//cellular polysaccharide biosynthetic process;GO:0009226//nucleotide-sugar biosynthetic process	-	203.445	65.6529	122.158
MSMEG_1826	1901315-1902184	+	289	dTDP-RhA:a-D-GlcNAc-diphosphoryl polyprenol, a-3-L-rhamnosyl transferase	COG1216R	-	GO:0003824//catalytic activity	-	-	11.4295	21.7449	17.8767
MSMEG_1827	1903244-1903792	-	182	hydrolase, nudix family protein	COG0494LR	-	GO:0003824//catalytic activity	-	-	6.85769	22.1631	10.9247
MSMEG_1829	1903789-1905153	-	454	F420-0--gamma-glutamyl ligase	COG1478S	-	GO:0043169//cation binding;GO:0016881//acid-amino acid ligase activity;GO:0032550	GO:0006732//coenzyme metabolic process;GO:0044249//cellular biosynthetic process;GO:0019520	-	16.0013	66.9074	36.7466
MSMEG_1830	1905150-1906133	-	327	LPPG:FO 2-phospho-L-lactate transferase	COG0391S	-	GO:0046872//metal ion binding;GO:0016772//transferase activity, transferring phosphorus-containing groups	GO:0006732//coenzyme metabolic process;GO:0044249//cellular biosynthetic process	-	86.8641	96.1794	49.6575
MSMEG_1831	1906425-1906814	+	129	transcription factor WhiB	-	GO:0044424//intracellular part	GO:0043169//cation binding;GO:0003676//nucleic acid binding;GO:0051536//iron-sulfur cluster binding	GO:0006351//transcription, DNA-dependent	-	1712.14	574.149	186.712
MSMEG_1832	1906855-1907319	-	154	hypothetical protein	-	-	GO:0004518//nuclease activity	-	-	322.311	219.122	107.26
MSMEG_1833	1907407-1907826	+	139	hypothetical protein	-	-	-	-	-	132.582	152.214	28.8014
MSMEG_1834	1907957-1909375	+	472	phosphomannomutase	COG1109G	-	GO:0016868//intramolecular transferase activity, phosphotransferases	GO:0044238//primary metabolic process	-	2299.61	699.6	1810.51
MSMEG_1835	1909372-1910454	+	360	TobH protein	-	-	-	-	-	420.605	143.851	293.973
MSMEG_1836	1910546-1911685	+	379	mannose-6-phosphate isomerase	COG1482G	GO:0044444//cytoplasmic part;GO:0016020//membrane	GO:0046914//transition metal ion binding;GO:0016861//intramolecular oxidoreductase activity, interconverting aldoses and ketoses	GO:0009226//nucleotide-sugar biosynthetic process	-	173.728	237.103	299.931
MSMEG_1837	1911718-1913127	-	469	hypothetical protein	COG0654HC	-	-	-	-	137.154	225.812	169.829
MSMEG_1838	1913166-1914650	+	494	cationic amino acid transporter	COG0531E	GO:0031224//intrinsic to membrane	GO:0046943//carboxylic acid transmembrane transporter activity	GO:0006865//amino acid transport	-	320.025	444.934	464.794
MSMEG_1839	1914807-1916039	+	410	alkane 1-monooxygenase	COG3239I	GO:0031224//intrinsic to membrane	GO:0016713	GO:0044238//primary metabolic process	-	66.291	64.3984	35.7534
MSMEG_1840	1916036-1916209	+	57	rubredoxin	COG1773C	-	GO:0046872//metal ion binding	-	-	2.2859	3.34537	0.99315
MSMEG_1841	1916206-1916388	+	60	rubredoxin	COG1773C	-	GO:0046914//transition metal ion binding	GO:0006091//generation of precursor metabolites and energy	-	0	0	0.99315
MSMEG_1842	1916396-1917121	+	241	TetR family transcriptional regulator	COG1309K	-	GO:0003677//DNA binding	GO:0006351//transcription, DNA-dependent	-	13.7154	32.1992	12.911
MSMEG_1844	1918791-1919315	-	174	hypothetical protein	COG2323S	-	-	-	-	425.177	25.5084	102.294
MSMEG_1845	1919373-1919999	-	208	hypothetical protein	COG2860S	-	-	-	-	84.5782	22.1631	60.5822
MSMEG_1846	1920009-1921031	-	340	polysulfide reductase NrfD	COG3301P	-	-	-	-	59.4333	10.4543	35.7534
MSMEG_1847	1921055-1921969	-	304	4Fe-4S ferredoxin	COG0437C	-	GO:0051536//iron-sulfur cluster binding;GO:0016620//oxidoreductase activity, acting on the aldehyde or oxo group of donors, NAD or NADP as acceptor	-	-	178.3	40.1444	54.6233
MSMEG_1849	1925424-1927136	-	570	selenocysteine-specific translation elongation factor	COG3276J	GO:0044424//intracellular part	GO:0017111//nucleoside-triphosphatase activity;GO:0032550;GO:0008135//translation factor activity, nucleic acid binding	GO:0009154//purine ribonucleotide catabolic process;GO:0006451//translational readthrough	-	109.723	81.9616	94.3493
MSMEG_1850	1927124-1928404	-	426	selenocysteine synthase	COG1921E	GO:0044424//intracellular part	GO:0016785//transferase activity, transferring selenium-containing groups;GO:0043168	GO:0006399//tRNA metabolic process;GO:0006451//translational readthrough	-	166.87	103.288	122.158
MSMEG_1852	1928562-1929554	+	330	selenide, water dikinase	COG0709E	-	GO:0046872//metal ion binding;GO:0016301//kinase activity;GO:0032550	GO:0006796//phosphate-containing compound metabolic process;GO:0009070//serine family amino acid biosynthetic process	-	633.193	205.322	375.411
MSMEG_1854	1931586-1932791	+	401	valosin containing protein-1	COG0464O	GO:0016020//membrane	GO:0017111//nucleoside-triphosphatase activity;GO:0070011//peptidase activity, acting on L-amino acid peptides;GO:0032550;GO:0046872//metal ion binding	GO:0009154//purine ribonucleotide catabolic process;GO:0019538//protein metabolic process	-	217.16	194.868	241.336
MSMEG_1855	1932788-1933810	+	340	hypothetical protein	COG5010U	-	-	-	-	100.579	89.4886	125.137
MSMEG_1856	1933836-1934534	-	232	hypothetical protein	-	-	-	-	-	27.4308	36.3809	34.7603
MSMEG_1857	1934812-1936173	+	453	transposase IstA protein	COG4584L	-	-	-	-	6.85769	10.8725	1.9863
MSMEG_1858	1936170-1937024	+	284	transposition helper protein	COG1484L	-	-	-	-	9.14358	10.0361	0.99315
MSMEG_1859	1937032-1937322	-	96	hypothetical protein	-	-	-	-	-	4.57179	6.69074	3.9726
MSMEG_1860	1937342-1937530	-	62	hypothetical protein	-	-	-	-	-	0	3.34537	0
MSMEG_1861	1937660-1938472	-	270	hypothetical protein	-	-	-	-	-	13.7154	33.0355	27.8082
MSMEG_1862	1938555-1939568	-	337	transposase	COG2801L	-	GO:0097159//organic cyclic compound binding	GO:0006259//DNA metabolic process	-	45.7179	57.2895	72.5
MSMEG_1863	1939568-1939957	-	129	transposase	-	-	-	-	-	43.432	11.2906	47.6712
MSMEG_1864	1940145-1940354	-	69	transposase	-	-	GO:0097159//organic cyclic compound binding	GO:0006259//DNA metabolic process	-	2.2859	1.25451	1.9863
MSMEG_1865	1940497-1941963	+	488	IS1549, transposase	COG5421L	-	-	-	-	141.726	108.725	67.5342
MSMEG_1866	1942190-1943023	-	277	transposase B	COG2801L	-	GO:0097159//organic cyclic compound binding	GO:0006259//DNA metabolic process	-	86.8641	33.0355	32.774
MSMEG_1867	1943053-1943334	-	93	transposase	-	-	GO:0003676//nucleic acid binding;GO:0003824//catalytic activity	GO:0006310//DNA recombination	-	203.445	29.6902	115.205
MSMEG_1868	1943545-1943838	-	97	hypothetical protein	-	-	-	-	-	73.1487	48.5079	52.637
MSMEG_1869	1943875-1944624	-	249	hypothetical protein	-	-	-	-	-	54.8615	58.9621	80.4452
MSMEG_1870	1944699-1948496	-	1265	hypothetical protein	COG0840NT	-	-	-	-	66.291	88.2341	97.3287
MSMEG_1871	1948496-1948774	-	92	hypothetical protein	COG4842S	-	-	-	-	4.57179	15.4723	4.96575
MSMEG_1872	1948794-1949663	-	289	hypothetical protein	COG4842S	-	-	-	-	20.5731	39.3081	41.7123
MSMEG_1873	1949753-1950385	+	210	thymidylate kinase	COG0125F	-	GO:0032550;GO:0016776//phosphotransferase activity, phosphate group as acceptor	GO:0009197;GO:0009117//nucleotide metabolic process;GO:0009212//pyrimidine deoxyribonucleoside triphosphate biosynthetic process	-	20.5731	18.3995	10.9247
MSMEG_1874	1950437-1951123	+	228	DNA-binding response regulator MtrA	COG0745TK	GO:0044424//intracellular part;GO:0016020//membrane	GO:0016772//transferase activity, transferring phosphorus-containing groups;GO:0043169//cation binding;GO:0003676//nucleic acid binding;GO:0004871//signal transducer activity	GO:0006464//cellular protein modification process;GO:0044116;GO:0006796//phosphate-containing compound metabolic process;GO:0007165//signal transduction;GO:0006351//transcription, DNA-dependent	-	2738.5	1558.52	946.472
MSMEG_1875	1951266-1952852	+	528	sensor histidine kinase MtrB	COG0642T	GO:0031224//intrinsic to membrane	GO:0060089;GO:0004673//protein histidine kinase activity;GO:0032550	GO:0006796//phosphate-containing compound metabolic process;GO:0007165//signal transduction	-	137.154	199.468	62.5685
MSMEG_1876	1952849-1954606	+	585	lipoprotein LpqB	-	GO:0030312//external encapsulating structure;GO:0016020//membrane	-	-	-	43.432	50.5987	20.8562
MSMEG_1877	1954646-1955299	+	217	hypothetical protein	COG1040R	-	-	-	-	4.57179	9.19977	9.9315
MSMEG_1878	1955596-1956288	+	230	S30AE family protein	COG1544J	GO:0030529//ribonucleoprotein complex	-	GO:0008152//metabolic process	-	23430.4	6921.57	24418.6
MSMEG_1879	1956363-1956488	-	41	hypothetical protein	-	-	-	-	-	0	2.9272	13.9041
MSMEG_1880	1959383-1959925	-	180	hypothetical protein	-	-	-	-	-	20.5731	22.1631	40.7192
MSMEG_1881	1956525-1959386	+	953	preprotein translocase subunit SecA	COG0653U	GO:0016020//membrane;GO:0044424//intracellular part	GO:0032550	GO:0006886//intracellular protein transport	-	2439.05	1588.21	2245.51
MSMEG_1882	1960095-1961504	+	469	acyltransferase	-	-	GO:0016411//acylglycerol O-acyltransferase activity	GO:0008610//lipid biosynthetic process	-	18.2872	31.3628	18.8699
MSMEG_1883	1961567-1963423	+	618	glycine betaine transporter OpuD	COG1292M	GO:0031224//intrinsic to membrane	-	GO:0051234//establishment of localization	-	498.325	672.837	916.678
MSMEG_1884	1963433-1963930	+	165	hypothetical protein	-	-	-	-	-	4.57179	14.636	5.9589
MSMEG_1885	1963982-1965133	+	383	2Fe-2S iron-sulfur cluster binding domain-containing protein	COG1018C	-	GO:0003824//catalytic activity;GO:0051536//iron-sulfur cluster binding;GO:0043169//cation binding	GO:0051234//establishment of localization	-	294.881	151.378	530.342
MSMEG_1886	1965203-1966459	+	418	Fatty acid desaturase	COG3239I	GO:0016020//membrane	GO:0046872//metal ion binding;GO:0016215	GO:0001676//long-chain fatty acid metabolic process	-	528.042	387.645	1179.86
MSMEG_1887	1966654-1967082	+	142	hypothetical protein	-	-	-	-	-	0	5.43623	5.9589
MSMEG_1888	1967099-1968031	-	310	methyltransferase	COG3315Q	-	GO:0003824//catalytic activity	GO:0008152//metabolic process	-	4.57179	6.69074	1.9863
MSMEG_1889	1968124-1969131	-	335	ribosome small subunit-dependent GTPase RsgA	COG1162R	-	GO:0017111//nucleoside-triphosphatase activity;GO:0043169//cation binding;GO:0032550	GO:0009154//purine ribonucleotide catabolic process	-	50.2897	46.417	33.7671
MSMEG_1890	1969128-1970459	-	443	3-phosphoshikimate 1-carboxyvinyltransferase	COG0128E	GO:0044424//intracellular part	GO:0016765//transferase activity, transferring alkyl or aryl (other than methyl) groups	GO:0008652//cellular amino acid biosynthetic process;GO:0043650	-	260.592	150.96	241.336
MSMEG_1891	1970515-1971303	+	262	hypothetical protein	COG2135S	-	-	-	-	571.474	202.813	424.075
MSMEG_1892	1971300-1972799	+	499	transferase	COG2890J	-	GO:0097159//organic cyclic compound binding;GO:0016741	GO:0008152//metabolic process	-	116.581	72.7618	75.4794
MSMEG_1893	1972807-1973613	-	268	UbiE/COQ5 methyltransferase	COG2226H	-	GO:0008757//S-adenosylmethionine-dependent methyltransferase activity	GO:0008152//metabolic process	-	43.432	77.3617	47.6712
MSMEG_1894	1973653-1974519	-	288	short chain dehydrogenase	COG1028IQR	-	GO:0036094//small molecule binding;GO:0003824//catalytic activity	-	-	265.164	217.031	228.425
MSMEG_1895	1974521-1975435	-	304	HTH-type transcriptional regulator AlsR	COG0583K	-	GO:0003676//nucleic acid binding;GO:0001071//nucleic acid binding transcription factor activity	GO:0006351//transcription, DNA-dependent	-	20.5731	16.3087	7.9452
MSMEG_1896	1975509-1976741	+	410	acetyl-CoA acetyltransferase	COG0183I	-	GO:0003988//acetyl-CoA C-acyltransferase activity	-	-	22.859	9.19977	3.9726
MSMEG_1897	1976738-1977514	+	258	3-oxoadipate enol-lactonase	COG0596R	-	GO:0052689	GO:0019439//aromatic compound catabolic process	-	11.4295	7.94525	0.99315
MSMEG_1898	1977511-1978308	+	265	succinyl-CoA:3-ketoacid-coenzyme A transferase 1	COG1788I	-	GO:0008410//CoA-transferase activity	-	-	11.4295	11.7088	12.911
MSMEG_1899	1978305-1978955	+	216	succinyl-CoA:3-ketoacid-coenzyme A transferase subunit B	COG2057I	-	GO:0008410//CoA-transferase activity	-	-	16.0013	13.7996	5.9589
MSMEG_1900	1978960-1979517	-	185	D-alanyl-D-alanine carboxypeptidase	COG1876M	-	GO:0008238//exopeptidase activity	GO:0019538//protein metabolic process	-	32.0025	53.9441	39.726
MSMEG_1901	1979558-1982224	-	888	DNA-binding HTH domain-containing protein	COG2197TK	GO:0044464//cell part	GO:0001071//nucleic acid binding transcription factor activity;GO:0003677//DNA binding;GO:0016462//pyrophosphatase activity;GO:0036094//small molecule binding	GO:0007165//signal transduction;GO:0006351//transcription, DNA-dependent	-	18.2872	72.7618	51.6438
MSMEG_1902	1982232-1983185	-	317	transcriptional regulator	COG0583K	-	GO:0003676//nucleic acid binding;GO:0001071//nucleic acid binding transcription factor activity	GO:0006351//transcription, DNA-dependent	-	82.2923	47.2533	61.5753
MSMEG_1903	1983261-1985660	-	799	caib/baif family protein	COG1804C	-	GO:0003824//catalytic activity	-	-	16.0013	40.5626	11.9178
MSMEG_1904	1985666-1986859	-	397	acyl-CoA dehydrogenase	COG1960I	-	GO:0016627//oxidoreductase activity, acting on the CH-CH group of donors;GO:0000166//nucleotide binding	-	-	9.14358	15.4723	5.9589
MSMEG_1905	1986861-1987976	-	371	acyl-CoA dehydrogenase	COG1960I	-	GO:0016627//oxidoreductase activity, acting on the CH-CH group of donors;GO:0000166//nucleotide binding	-	-	11.4295	19.2359	14.8973
MSMEG_1906	1988141-1990903	-	920	toluate 1,2-dioxygenase electron transfer component	COG0543HC	-	GO:0043169//cation binding;GO:0051536//iron-sulfur cluster binding;GO:0003676//nucleic acid binding;GO:0016628//oxidoreductase activity, acting on the CH-CH group of donors, NAD or NADP as acceptor;GO:0016701//oxidoreductase activity, acting on single donors with incorporation of molecular oxygen;GO:0016731;GO:0036094//small molecule binding	GO:0051234//establishment of localization;GO:0006351//transcription, DNA-dependent	-	77.7205	21.3267	69.5205
MSMEG_1907	1990913-1991428	-	171	toluate 1,2-dioxygenase subunit beta	COG5517Q	-	GO:0016708//oxidoreductase activity, acting on paired donors, with incorporation or reduction of molecular oxygen, NAD(P)H as one donor, and incorporation of two atoms of oxygen into one donor;GO:0016701//oxidoreductase activity, acting on single donors with incorporation of molecular oxygen	GO:0044237//cellular metabolic process	-	11.4295	4.18171	14.8973
MSMEG_1908	1991430-1992794	-	454	benzoate 1,2-dioxygenase subunit alpha	COG4638PR	-	GO:0046914//transition metal ion binding;GO:0016708//oxidoreductase activity, acting on paired donors, with incorporation or reduction of molecular oxygen, NAD(P)H as one donor, and incorporation of two atoms of oxygen into one donor;GO:0051536//iron-sulfur cluster binding;GO:0016701//oxidoreductase activity, acting on single donors with incorporation of molecular oxygen	GO:0006725//cellular aromatic compound metabolic process	-	25.1449	15.4723	12.911
MSMEG_1909	1993004-1993930	+	308	HTH-type transcriptional regulator YnfL	COG0583K	-	GO:0001071//nucleic acid binding transcription factor activity	GO:0006351//transcription, DNA-dependent	-	48.0038	49.3442	62.5685
MSMEG_1910	1993927-1995030	+	367	muconate cycloisomerase	COG4948MR	-	GO:0016872//intramolecular lyase activity;GO:0043169//cation binding	-	-	75.4346	106.215	86.4041
MSMEG_1911	1995064-1995957	+	297	catechol 1,2-dioxygenase	COG3485Q	-	GO:0019114;GO:0005506//iron ion binding	GO:0018958//phenol-containing compound metabolic process	-	118.867	194.031	150.959
MSMEG_1912	1995965-1996249	+	94	muconolactone delta-isomerase 1	COG4829Q	-	GO:0016863//intramolecular oxidoreductase activity, transposing C=C bonds	GO:0044237//cellular metabolic process	-	18.2872	63.9802	39.726
MSMEG_1913	1996254-1996745	-	163	hypothetical protein	COG2606S	-	GO:0052689	GO:0006448//regulation of translational elongation	-	16.0013	24.2539	19.863
MSMEG_1914	1997014-1997673	+	219	RNA polymerase sigma-70 factor, family protein	COG1595K	-	GO:0003676//nucleic acid binding;GO:0001071//nucleic acid binding transcription factor activity;GO:0016772//transferase activity, transferring phosphorus-containing groups;GO:0000996	GO:0006351//transcription, DNA-dependent	-	413.747	735.981	569.075
MSMEG_1915	1997670-1997975	+	101	anti-sigma factor, family protein	-	-	-	-	-	4240.34	677.437	1930.68
MSMEG_1917	1998180-1998401	+	73	acetyl-CoA carboxylase biotin carboxyl carrier protein subunit	COG1038C	-	-	-	-	91.4358	89.4886	99.315
MSMEG_1918	1998476-1999975	+	499	sensor histidine kinase	COG3920T	-	GO:0004672//protein kinase activity;GO:0032550	GO:0006796//phosphate-containing compound metabolic process	-	41.1461	91.1613	75.4794
MSMEG_1919	2000143-2000397	-	84	transcription factor WhiB	-	GO:0044424//intracellular part	GO:0043169//cation binding;GO:0051536//iron-sulfur cluster binding;GO:0003676//nucleic acid binding;GO:0042802//identical protein binding;GO:0016668//oxidoreductase activity, acting on a sulfur group of donors, NAD(P) as acceptor;GO:0015036//disulfide oxidoreductase activity	GO:0000302//response to reactive oxygen species;GO:0006351//transcription, DNA-dependent	-	1156.66	195.704	429.041
MSMEG_1920	2000646-2001608	-	320	diacylglycerol kinase catalytic subunit	COG1597IR	-	GO:0016301//kinase activity	GO:0007186//G-protein coupled receptor signaling pathway;GO:0006796//phosphate-containing compound metabolic process	-	36.5743	20.4904	53.6301
MSMEG_1921	2001654-2002043	-	129	SecC motif-containing protein	COG3012S	-	-	-	-	0	4.18171	5.9589
MSMEG_1922	2002144-2002581	+	145	3-dehydroquinate dehydratase	COG0757E	-	GO:0016836//hydro-lyase activity	GO:0008652//cellular amino acid biosynthetic process;GO:0043650	-	34.2884	33.0355	68.5274
MSMEG_1923	2002578-2002958	+	126	membrane protein	-	-	-	-	-	4.57179	17.9814	13.9041
MSMEG_1924	2002965-2003444	-	159	N-acetyltransferase Ats1	COG1247M	-	GO:0016407//acetyltransferase activity	-	-	2.2859	12.9633	17.8767
MSMEG_1925	2003441-2004532	-	363	isochorismate synthase DhbC	COG1169HQ	-	GO:0050486//intramolecular transferase activity, transferring hydroxy groups	GO:0008152//metabolic process	-	32.0025	26.763	32.774
MSMEG_1926	2004529-2005140	-	203	acid phosphatase	COG0406G	-	GO:0042802//identical protein binding;GO:0016791//phosphatase activity;GO:0016868//intramolecular transferase activity, phosphotransferases	GO:0006007//glucose catabolic process	-	64.0051	80.2889	71.5068
MSMEG_1927	2005199-2005996	+	265	cobyrinic acid a,c-diamide synthase	COG1192D	-	-	-	-	411.461	403.535	607.808
MSMEG_1928	2006011-2006712	+	233	regulatory protein	COG0631T	-	GO:0043169//cation binding;GO:0016791//phosphatase activity	-	-	73.1487	91.1613	89.3835
MSMEG_1929	2006724-2007941	-	405	hypothetical protein	-	-	-	-	-	13.7154	16.3087	20.8562
MSMEG_1930	2007957-2009465	-	502	DEAD/DEAH box helicase	COG0513LKJ	-	GO:0032550;GO:0042623//ATPase activity, coupled	-	-	598.905	906.595	1203.7
MSMEG_1931	2009771-2010469	+	232	hypothetical protein	COG4445FJ	-	GO:0046872//metal ion binding;GO:0003824//catalytic activity	-	-	386.316	221.213	246.301
MSMEG_1932	2010476-2011300	-	274	MmpS3 protein	COG5373S	-	-	-	-	1355.54	569.967	131.096
MSMEG_1933	2010381-2010563	+	60	hypothetical protein	-	-	-	-	-	130.296	73.18	55.6164
MSMEG_1934	2011602-2011841	+	79	ATP-binding protein	-	-	GO:0032550	-	-	194.301	143.433	104.281
MSMEG_1935	2011850-2012509	-	219	TetR family transcriptional regulator	COG1309K	GO:0016020//membrane	GO:0003676//nucleic acid binding	GO:0006351//transcription, DNA-dependent	-	224.018	212.849	206.575
MSMEG_1936	2012755-2013789	+	344	hypothetical protein	-	-	GO:0046914//transition metal ion binding;GO:0070011//peptidase activity, acting on L-amino acid peptides	GO:0019538//protein metabolic process	-	141.726	324.919	85.4109
MSMEG_1937	2013931-2015121	+	396	molybdopterin biosynthesis-like protein MoeZ	COG0476H	-	GO:0036094//small molecule binding	-	-	816.065	268.884	528.356
MSMEG_1938	2015158-2016012	+	284	hypothetical protein	-	-	-	-	-	299.452	155.978	167.842
MSMEG_1939	2016090-2016386	-	98	6-O-methylguanine DNA methyltransferase	COG3695L	-	GO:0008172	GO:0006259//DNA metabolic process	-	32.0025	15.0542	26.8151
MSMEG_1940	2016388-2017149	-	253	alpha/beta hydrolase	COG2267I	-	GO:0003824//catalytic activity	-	-	201.159	38.4717	82.4315
MSMEG_1941	2017285-2020422	+	1045	helicase, UvrD/Rep family protein	COG0210L	-	GO:0003676//nucleic acid binding;GO:0003678//DNA helicase activity;GO:0032550	-	-	59.4333	58.544	46.6781
MSMEG_1942	2023699-2024412	-	237	integral membrane protein	COG1814S	-	-	-	-	25.1449	23.8358	24.8288
MSMEG_1943	2020443-2023706	+	1087	ATP-dependent DNA helicase	COG0210L	-	GO:0003676//nucleic acid binding;GO:0004518//nuclease activity;GO:0003678//DNA helicase activity;GO:0032550	GO:0006259//DNA metabolic process;GO:0033554//cellular response to stress	-	36.5743	41.8171	19.863
MSMEG_1944	2024543-2024932	-	129	membrane protein	COG4270S	-	-	-	-	493.754	61.4712	105.274
MSMEG_1945	2025002-2026096	+	364	ion channel membrane protein	COG0569P	GO:0031224//intrinsic to membrane	GO:0036094//small molecule binding	GO:0030001//metal ion transport	-	80.0064	124.615	91.3698
MSMEG_1946	2026093-2027028	+	311	NADH pyrophosphatase	COG2816L	-	GO:0036094//small molecule binding;GO:0043169//cation binding;GO:0004551//nucleotide diphosphatase activity	GO:0030001//metal ion transport	-	43.432	116.252	69.5205
MSMEG_1947	2027051-2027299	-	82	hypothetical protein	COG0695O	-	GO:0015036//disulfide oxidoreductase activity	GO:0019725//cellular homeostasis	-	70.8628	66.9074	48.6644
MSMEG_1948	2027434-2027625	-	63	hypothetical protein	-	-	-	-	-	2.2859	3.34537	1.9863
MSMEG_1949	2027614-2027757	+	47	hypothetical protein	-	-	-	-	-	0	0.418171	0
MSMEG_1950	2027837-2028406	+	189	hypothetical protein	-	-	-	-	-	2491.63	304.429	674.349
MSMEG_1951	2028409-2029071	+	220	hypothetical protein	-	-	-	-	-	2034.45	374.681	973.287
MSMEG_1952	2029125-2031275	+	716	ATP-dependent DNA helicase	COG0210L	GO:0044464//cell part	GO:0003676//nucleic acid binding;GO:0003678//DNA helicase activity;GO:0032550	GO:0008152//metabolic process	-	176.014	143.015	145.993
MSMEG_1953	2031777-2032088	+	103	transcription factor WhiB	-	GO:0044424//intracellular part	GO:0043169//cation binding;GO:0051536//iron-sulfur cluster binding;GO:0003676//nucleic acid binding	GO:0033993//response to lipid;GO:0009636//response to toxic substance;GO:0006351//transcription, DNA-dependent	-	32.0025	8.36342	8.93835
MSMEG_1954	2032190-2033509	-	439	ABC transporter	COG0661R	-	GO:0016772//transferase activity, transferring phosphorus-containing groups;GO:0032550	GO:0006796//phosphate-containing compound metabolic process	-	189.729	264.284	201.61
MSMEG_1955	2033567-2034406	-	279	hypothetical protein	-	-	-	-	-	18.2872	17.5632	36.7466
MSMEG_1956	2033351-2033593	+	80	hypothetical protein	-	-	-	-	-	0	1.67268	0.99315
MSMEG_1957	2034464-2035873	-	469	hypothetical protein	COG5282S	-	GO:0003824//catalytic activity	-	-	3774.01	451.207	2557.36
MSMEG_1958	2035981-2037018	+	345	PDZ domain-containing protein	COG3480T	-	GO:0004175//endopeptidase activity;GO:0042623//ATPase activity, coupled	GO:0019538//protein metabolic process	-	4.57179	58.544	43.6986
MSMEG_1959	2037115-2040126	+	1003	hypothetical protein	COG1615S	GO:0031224//intrinsic to membrane	-	-	-	6533.09	1286.71	3837.53
MSMEG_1960	2040307-2040828	+	173	hypothetical protein	-	-	-	-	-	77.7205	52.6896	263.185
MSMEG_1961	2040821-2041996	+	391	hypothetical protein	-	-	-	-	-	173.728	159.323	452.877
MSMEG_1962	2041993-2042538	+	181	hypothetical protein	-	-	-	-	-	27.4308	50.5987	86.4041
MSMEG_1963	2042589-2045987	+	1132	transcriptional regulatory protein	COG3899R	GO:0044464//cell part	GO:0003676//nucleic acid binding	GO:0006351//transcription, DNA-dependent;GO:0007165//signal transduction	-	32.0025	58.1258	33.7671
MSMEG_1964	2046110-2047510	+	466	mitomycin radical oxidase	COG0277C	-	GO:0000166//nucleotide binding;GO:0016616//oxidoreductase activity, acting on the CH-OH group of donors, NAD or NADP as acceptor	-	-	214.874	52.2714	145.993
MSMEG_1966	2048141-2048551	-	136	hypothetical protein	-	-	-	-	-	4.57179	36.3809	29.7945
MSMEG_1967	2048646-2049275	+	209	TetR family transcriptional regulator	COG1309K	-	GO:0003676//nucleic acid binding	GO:0006351//transcription, DNA-dependent	-	20.5731	20.0722	15.8904
MSMEG_1968	2049610-2050320	-	236	oxidoreductase	COG0300R	-	-	-	-	4.57179	15.4723	11.9178
MSMEG_1969	2050405-2050770	+	121	MerR family transcriptional regulator	COG0789K	-	GO:0036094//small molecule binding;GO:0001071//nucleic acid binding transcription factor activity;GO:0097159//organic cyclic compound binding	GO:0006351//transcription, DNA-dependent	-	109.723	90.325	70.5137
MSMEG_1970	2050786-2052537	-	583	sigma factor	COG3284QK	-	GO:0032550;GO:0003676//nucleic acid binding;GO:0004672//protein kinase activity;GO:0001071//nucleic acid binding transcription factor activity;GO:0005515//protein binding	GO:0006351//transcription, DNA-dependent	-	2893.94	1717.43	1669.49
MSMEG_1971	2052753-2054381	+	542	propane monooxygenase hydroxylase large subunit	-	-	GO:0016709//oxidoreductase activity, acting on paired donors, with incorporation or reduction of molecular oxygen, NAD(P)H as one donor, and incorporation of one atom of oxygen;GO:0046872//metal ion binding	GO:0044237//cellular metabolic process	-	166.87	275.157	121.164
MSMEG_1972	2054473-2055519	+	348	methane monooxygenase component C	COG1018C	-	GO:0016709//oxidoreductase activity, acting on paired donors, with incorporation or reduction of molecular oxygen, NAD(P)H as one donor, and incorporation of one atom of oxygen;GO:0016731;GO:0051536//iron-sulfur cluster binding;GO:0043169//cation binding	-	-	66.291	72.7618	38.7329
MSMEG_1974	2056647-2056991	+	114	propane monooxygenase coupling protein	-	-	GO:0016491//oxidoreductase activity	GO:0044237//cellular metabolic process	-	2.2859	24.2539	10.9247
MSMEG_1975	2057028-2058071	+	347	amidohydrolase	COG2159R	-	GO:0003824//catalytic activity	-	-	118.867	88.6523	74.4863
MSMEG_1976	2058068-2058811	+	247	hypothetical protein	COG2151R	-	-	-	-	324.597	117.506	145.993
MSMEG_1977	2058811-2059836	+	341	alcohol dehydrogenase	COG1064R	-	GO:0046914//transition metal ion binding;GO:0036094//small molecule binding;GO:0016616//oxidoreductase activity, acting on the CH-OH group of donors, NAD or NADP as acceptor	-	-	192.015	135.906	152.945
MSMEG_1978	2059864-2061513	+	549	molecular chaperone GroEL	COG0459O	GO:0044424//intracellular part	GO:0032550	GO:0006457//protein folding	-	324.597	223.303	199.623
MSMEG_1979	2061539-2061880	+	113	antibiotic biosynthesis monooxygenase	COG1359S	-	GO:0016491//oxidoreductase activity	-	-	118.867	73.5981	91.3698
MSMEG_1980	2061887-2063062	-	391	hypothetical protein	COG0654HC	-	GO:0016491//oxidoreductase activity	-	-	281.165	245.048	317.808
MSMEG_1981	2063059-2063547	-	162	hypothetical protein	-	-	GO:0003824//catalytic activity	-	-	288.023	145.524	238.356
MSMEG_1982	2063768-2065315	+	515	acyl-CoA synthetase	COG0318IQ	-	GO:0003824//catalytic activity	-	-	345.17	337.464	467.774
MSMEG_1983	2065325-2066677	-	450	major facilitator family protein transporter	COG2814G	GO:0031224//intrinsic to membrane	GO:0005215//transporter activity	GO:0051234//establishment of localization	-	13.7154	28.0175	14.8973
MSMEG_1984	2066756-2067646	-	296	haloacetate dehalogenase H-1	COG0596R	-	GO:0019120//hydrolase activity, acting on acid halide bonds, in C-halide compounds	-	-	256.02	45.1625	91.3698
MSMEG_1985	2067763-2068695	+	310	LysR family transcriptional regulator	COG0583K	-	GO:0003676//nucleic acid binding;GO:0001071//nucleic acid binding transcription factor activity;GO:0016836//hydro-lyase activity	GO:0006351//transcription, DNA-dependent	-	240.019	92.4158	201.61
MSMEG_1986	2068955-2070055	+	366	tartrate dehydrogenase	COG0473CE	-	GO:0046872//metal ion binding;GO:0016831//carboxy-lyase activity;GO:0000166//nucleotide binding;GO:0016616//oxidoreductase activity, acting on the CH-OH group of donors, NAD or NADP as acceptor	-	-	315.454	188.177	199.623
MSMEG_1987	2070195-2070575	+	126	hypothetical protein	COG4766E	-	-	-	-	6.85769	10.8725	11.9178
MSMEG_1988	2070610-2071146	+	178	hypothetical protein	-	-	-	-	-	2.2859	3.76354	1.9863
MSMEG_1989	2071147-2072145	+	332	phenoxybenzoate dioxygenase subunit beta	COG1018C	-	GO:0016708//oxidoreductase activity, acting on paired donors, with incorporation or reduction of molecular oxygen, NAD(P)H as one donor, and incorporation of two atoms of oxygen into one donor;GO:0051536//iron-sulfur cluster binding;GO:0043169//cation binding;GO:0016701//oxidoreductase activity, acting on single donors with incorporation of molecular oxygen	GO:0051234//establishment of localization	-	38.8602	8.36342	24.8288
MSMEG_1990	2072174-2073247	+	357	hypothetical protein	-	-	-	-	-	9.14358	17.145	13.9041
MSMEG_1991	2073322-2074476	+	384	isovaleryl-CoA dehydrogenase	COG1960I	-	GO:0052890;GO:0000166//nucleotide binding	-	-	13.7154	21.7449	15.8904
MSMEG_1992	2074476-2075642	+	388	L-carnitine dehydratase/bile acid-inducible protein F	COG1804C	-	GO:0008410//CoA-transferase activity	-	-	2.2859	10.4543	7.9452
MSMEG_1993	2075672-2076505	+	277	MaoC like domain-containing protein	COG3777S	-	GO:0003824//catalytic activity	-	-	0	7.52708	8.93835
MSMEG_1995	2076671-2077354	-	227	transcriptional regulator MdcY family protein	COG1802K	GO:0044464//cell part	GO:0003676//nucleic acid binding;GO:0001071//nucleic acid binding transcription factor activity	GO:0006351//transcription, DNA-dependent	-	82.2923	77.7798	57.6027
MSMEG_1996	2077513-2078376	+	287	N5,N10- methylenetetrahydromethanopterin reductase-related protein	COG2141C	-	GO:0016491//oxidoreductase activity	-	-	653.766	643.565	620.719
MSMEG_1997	2078514-2080274	+	586	N-acyl-D-glutamate amidohydrolase	COG3653Q	-	GO:0016811//hydrolase activity, acting on carbon-nitrogen (but not peptide) bonds, in linear amides	-	-	532.614	780.726	890.856
MSMEG_1998	2080271-2081164	+	297	alpha/beta hydrolase	COG0596R	-	GO:0003824//catalytic activity	-	-	91.4358	230.412	172.808
MSMEG_1999	2081235-2081378	-	47	hypothetical protein	-	-	-	-	-	496.039	3581.22	1893.94
MSMEG_2000	2081621-2082070	-	149	hypothetical protein	COG3631R	-	-	-	-	13.7154	45.5807	30.7877
MSMEG_2001	2082169-2082831	-	220	sugar transporter	-	GO:0031224//intrinsic to membrane	GO:0016628//oxidoreductase activity, acting on the CH-CH group of donors, NAD or NADP as acceptor;GO:0022857//transmembrane transporter activity	-	-	13.7154	14.2178	2.97945
MSMEG_2002	2082987-2083688	+	233	IS1096, tnpR protein	-	-	-	-	-	89.1499	92.4158	66.5411
MSMEG_2003	2083696-2085018	-	440	IS1096, tnpA protein	COG3464L	-	-	-	-	43.432	25.9266	30.7877
MSMEG_2004	2085076-2085840	-	254	arabinose-proton symporter	COG2814G	GO:0016020//membrane	GO:0022857//transmembrane transporter activity	GO:0051234//establishment of localization	-	4.57179	10.8725	2.97945
MSMEG_2005	2085866-2086792	-	308	sugar phosphate isomerase/epimerase	COG1082G	-	GO:0003824//catalytic activity	-	-	4.57179	10.8725	1.9863
MSMEG_2006	2086952-2087875	-	307	2,3-dihydroxybiphenyl 1,2-dioxygenase	-	-	GO:0016701//oxidoreductase activity, acting on single donors with incorporation of molecular oxygen	-	-	29.7166	66.071	31.7808
MSMEG_2007	2087878-2088741	-	287	HpcE protein	COG0179Q	-	GO:0003824//catalytic activity	-	-	45.7179	78.6162	66.5411
MSMEG_2008	2088661-2088927	+	88	hypothetical protein	-	-	-	-	-	11.4295	9.61794	5.9589
MSMEG_2009	2088924-2089604	+	226	GntR family transcriptional regulator	COG1802K	GO:0044464//cell part	GO:0003676//nucleic acid binding;GO:0001071//nucleic acid binding transcription factor activity	GO:0006351//transcription, DNA-dependent	-	409.175	163.923	347.603
MSMEG_2010	2089639-2089956	-	105	stress responsive A/B barrel domain superfamily protein	-	-	-	-	-	2.2859	5.8544	3.9726
MSMEG_2011	2090102-2091106	-	334	LacI family transcriptional regulator	COG1609K	GO:0044464//cell part	GO:0003676//nucleic acid binding;GO:0001071//nucleic acid binding transcription factor activity;GO:0047661	GO:0006351//transcription, DNA-dependent	-	0	5.8544	1.9863
MSMEG_2012	2091191-2092510	+	439	histidinol dehydrogenase	COG0141E	-	GO:0046914//transition metal ion binding;GO:0016616//oxidoreductase activity, acting on the CH-OH group of donors, NAD or NADP as acceptor;GO:0000166//nucleotide binding	GO:0006547//histidine metabolic process	-	25.1449	5.8544	3.9726
MSMEG_2013	2092507-2093262	+	251	oxidoreductase, short chain dehydrogenase/reductase	COG4221R	-	GO:0036094//small molecule binding;GO:0004312//fatty acid synthase activity	-	-	13.7154	5.01805	5.9589
MSMEG_2014	2093263-2094348	-	361	molybdenum import ATP-binding protein ModC	COG1118P	GO:0043234//protein complex;GO:0016020//membrane	GO:0017111//nucleoside-triphosphatase activity;GO:0032550;GO:0015098//molybdate ion transmembrane transporter activity	GO:0009154//purine ribonucleotide catabolic process;GO:0051234//establishment of localization	-	13.7154	47.2533	49.6575
MSMEG_2015	2094345-2095157	-	270	molybdate ABC transporter permease	COG4149P	GO:0016020//membrane	GO:0005215//transporter activity	-	-	11.4295	35.9627	35.7534
MSMEG_2016	2095154-2095897	-	247	molybdate ABC transporter periplasmic molybdate-binding protein	COG0725P	GO:0030313	GO:0015098//molybdate ion transmembrane transporter activity	GO:0015698//inorganic anion transport	-	132.582	143.015	240.342
MSMEG_2017	2095894-2096298	-	134	MerR family transcriptional regulator	COG3585H	GO:0043234//protein complex	GO:0022857//transmembrane transporter activity;GO:0003676//nucleic acid binding;GO:0032550	GO:0051234//establishment of localization	-	224.018	92.4158	293.973
MSMEG_2019	2096408-2097154	+	248	short-chain dehydrogenase/reductase SDR	COG4221R	-	GO:0036094//small molecule binding;GO:0004312//fatty acid synthase activity	-	-	16.0013	18.3995	17.8767
MSMEG_2021	2098884-2100914	+	676	lipopolysaccharide biosynthesis acyltransferase, M	COG1835I	-	GO:0016746//transferase activity, transferring acyl groups	-	-	11.4295	35.9627	15.8904
MSMEG_2022	2101118-2102572	+	484	GntT protein	COG2610GE	-	GO:0005310//dicarboxylic acid transmembrane transporter activity;GO:0042879	GO:0015725//gluconate transport	-	2708.79	191.522	148.973
MSMEG_2023	2102587-2103825	+	412	CAIB/BAIF family protein	COG1804C	-	GO:0008410//CoA-transferase activity	-	-	868.641	143.433	63.5616
MSMEG_2024	2103822-2104766	+	314	hydroxymethylglutaryl-CoA lyase	COG0119E	-	GO:0016833//oxo-acid-lyase activity;GO:0016746//transferase activity, transferring acyl groups	GO:0043436	-	477.752	75.2708	49.6575
MSMEG_2025	2104783-2105565	+	260	IclR family protein transcriptional regulator	COG1414K	-	GO:0003676//nucleic acid binding	GO:0006351//transcription, DNA-dependent	-	233.161	103.706	139.041
MSMEG_2026	2105584-2106414	+	276	short chain dehydrogenase	COG0300R	-	GO:0036094//small molecule binding;GO:0004312//fatty acid synthase activity	-	-	882.356	141.342	630.651
MSMEG_2027	2106472-2106894	-	140	hypothetical protein	-	-	GO:0003824//catalytic activity;GO:0032553	-	-	91.4358	37.2172	55.6164
MSMEG_2028	2106948-2108135	-	395	chloramphenicol resistance protein	COG2814G	-	-	-	-	6.85769	7.52708	0
MSMEG_2029	2108135-2108896	-	253	3-ketoacyl-ACP reductase	COG1028IQR	-	GO:0036094//small molecule binding;GO:0004312//fatty acid synthase activity	-	-	9.14358	7.10891	1.9863
MSMEG_2030	2108966-2109559	+	197	TetR family transcriptional regulator	COG1309K	-	GO:0003676//nucleic acid binding	GO:0006351//transcription, DNA-dependent	-	75.4346	12.9633	43.6986
MSMEG_2031	2109561-2109743	-	60	hypothetical protein	-	-	-	-	-	0	0.836342	0.99315
MSMEG_2032	2109768-2110526	+	252	hypothetical protein	COG0325R	-	-	-	-	918.93	70.2528	282.055
MSMEG_2033	2110538-2111509	-	323	oxidoreductase, zinc-binding dehydrogenase	COG0604CR	-	GO:0046914//transition metal ion binding;GO:0036094//small molecule binding;GO:0016655//oxidoreductase activity, acting on NAD(P)H, quinone or similar compound as acceptor	-	-	50.2897	36.3809	27.8082
MSMEG_2034	2111627-2112715	+	362	aryl-alcohol dehydrogenase	COG1062C	-	GO:0046914//transition metal ion binding;GO:0036094//small molecule binding;GO:0016616//oxidoreductase activity, acting on the CH-OH group of donors, NAD or NADP as acceptor	-	-	4.57179	8.7816	3.9726
MSMEG_2035	2113659-2115026	-	455	amine oxidase	COG1231E	-	GO:0036094//small molecule binding;GO:0003824//catalytic activity	-	-	768.061	358.791	648.527
MSMEG_2036	2112758-2113684	+	308	alpha/beta hydrolase	COG0596R	-	GO:0016209//antioxidant activity;GO:0003824//catalytic activity	-	-	701.77	49.7624	1781.71
MSMEG_2037	2115046-2116035	+	329	hypothetical protein	COG2141C	-	GO:0016491//oxidoreductase activity	-	-	109.723	56.0349	51.6438
MSMEG_2038	2116080-2117639	+	519	monooxygenase, flavin-binding family protein	COG2072P	-	GO:0016491//oxidoreductase activity	-	-	7986.92	2921.76	6072.12
MSMEG_2039	2117665-2118420	-	251	transcriptional regulator	COG2207K	GO:0044464//cell part	GO:0003677//DNA binding;GO:0001071//nucleic acid binding transcription factor activity	GO:0006351//transcription, DNA-dependent	-	169.156	152.214	201.61
MSMEG_2040	2118476-2118826	+	116	hypothetical protein	-	-	-	-	-	32.0025	12.5451	0.99315
MSMEG_2042	2119958-2121094	-	378	phosphotransferase enzyme family protein	COG3173R	-	GO:0016740//transferase activity	-	-	740.63	89.0705	51.6438
MSMEG_2043	2121141-2121749	+	202	TetR family transcriptional regulator	COG1309K	-	GO:0003676//nucleic acid binding	GO:0006351//transcription, DNA-dependent	-	43.432	17.9814	25.8219
MSMEG_2044	2121822-2123135	+	437	integral membrane transporter	COG2271G	GO:0031224//intrinsic to membrane	GO:0016491//oxidoreductase activity	GO:0051234//establishment of localization	-	9.14358	25.0903	11.9178
MSMEG_2045	2123135-2124499	+	454	monoxygenase	COG2141C	GO:0031224//intrinsic to membrane	GO:0016491//oxidoreductase activity	GO:0051234//establishment of localization	-	32.0025	29.6902	15.8904
MSMEG_2046	2124514-2125188	+	224	GlcNAc-PI de-N-acetylase	COG2120S	-	-	-	-	148.583	59.3803	14.8973
MSMEG_2047	2126239-2127006	-	255	enoyl-CoA hydratase	COG1024I	-	GO:0016836//hydro-lyase activity	-	-	45.7179	40.9808	77.4657
MSMEG_2048	2125208-2126242	+	344	alcohol dehydrogenase	COG1064R	-	GO:0046914//transition metal ion binding;GO:0036094//small molecule binding;GO:0016616//oxidoreductase activity, acting on the CH-OH group of donors, NAD or NADP as acceptor	-	-	25.1449	40.5626	14.8973
MSMEG_2049	2127094-2127675	+	193	TetR family transcriptional regulator	COG1309K	-	-	GO:0006351//transcription, DNA-dependent	-	114.295	54.7804	127.123
MSMEG_2050	2127764-2129329	-	521	NADH dehydrogenase subunit N	COG1007C	GO:0031224//intrinsic to membrane	GO:0048037//cofactor binding;GO:0050136//NADH dehydrogenase (quinone) activity	GO:0051234//establishment of localization;GO:0022904//respiratory electron transport chain	-	304.024	601.33	424.075
MSMEG_2051	2129331-2130920	-	529	NADH dehydrogenase subunit M	COG1008C	GO:0031224//intrinsic to membrane	GO:0050136//NADH dehydrogenase (quinone) activity	GO:0022904//respiratory electron transport chain	-	365.743	607.603	523.39
MSMEG_2052	2130914-2132803	-	629	NADH dehydrogenase subunit L	COG1009CP	GO:0031224//intrinsic to membrane	GO:0050136//NADH dehydrogenase (quinone) activity	GO:0052200;GO:0022904//respiratory electron transport chain	-	534.9	935.449	780.616
MSMEG_2053	2132811-2133110	-	99	NADH dehydrogenase subunit K	COG0713C	GO:0031224//intrinsic to membrane	GO:0048037//cofactor binding;GO:0003954//NADH dehydrogenase activity	GO:0051234//establishment of localization;GO:0022904//respiratory electron transport chain	-	464.037	463.752	491.609
MSMEG_2054	2133116-2133874	-	252	NADH dehydrogenase subunit J	COG0839C	-	GO:0050136//NADH dehydrogenase (quinone) activity	-	-	192.015	392.663	277.089
MSMEG_2055	2133871-2134413	-	180	NADH dehydrogenase subunit I	COG1143C	GO:0016020//membrane	GO:0046914//transition metal ion binding;GO:0051536//iron-sulfur cluster binding;GO:0048037//cofactor binding;GO:0003954//NADH dehydrogenase activity	GO:0006091//generation of precursor metabolites and energy	-	432.034	495.115	448.904
MSMEG_2056	2134406-2135632	-	408	NADH dehydrogenase subunit H	COG1005C	GO:0031224//intrinsic to membrane	GO:0048037//cofactor binding;GO:0003954//NADH dehydrogenase activity	-	-	436.606	718	541.267
MSMEG_2057	2135629-2138013	-	794	NADH dehydrogenase subunit G	COG1034C	-	GO:0046914//transition metal ion binding;GO:0051540;GO:0050136//NADH dehydrogenase (quinone) activity	GO:0022904//respiratory electron transport chain	-	1268.67	1469.87	1387.43
MSMEG_2058	2138102-2139433	-	443	NADH-quinone oxidoreductase subunit F	COG1894C	-	GO:0051536//iron-sulfur cluster binding;GO:0050136//NADH dehydrogenase (quinone) activity;GO:0032553;GO:0043169//cation binding	-	-	1101.8	1668.5	1081.54
MSMEG_2059	2139430-2140167	-	245	NADH dehydrogenase subunit E	COG1905C	-	GO:0051536//iron-sulfur cluster binding;GO:0050136//NADH dehydrogenase (quinone) activity;GO:0043169//cation binding	-	-	502.897	537.35	619.726
MSMEG_2060	2140228-2141556	-	442	NADH dehydrogenase subunit D	COG0649C	GO:0016020//membrane	GO:0048037//cofactor binding;GO:0000166//nucleotide binding;GO:0003954//NADH dehydrogenase activity	GO:0051234//establishment of localization;GO:0006091//generation of precursor metabolites and energy	-	1602.41	1496.63	1628.77
MSMEG_2061	2141556-2142272	-	238	NADH dehydrogenase subunit C	COG0852C	GO:0016020//membrane	GO:0048037//cofactor binding;GO:0050136//NADH dehydrogenase (quinone) activity	GO:0051234//establishment of localization;GO:0006091//generation of precursor metabolites and energy	-	580.618	515.605	736.918
MSMEG_2062	2142269-2142823	-	184	NADH dehydrogenase subunit B	COG0377C	GO:0016020//membrane	GO:0046914//transition metal ion binding;GO:0051536//iron-sulfur cluster binding;GO:0048037//cofactor binding;GO:0050136//NADH dehydrogenase (quinone) activity	GO:0051234//establishment of localization;GO:0006091//generation of precursor metabolites and energy	-	315.454	276.411	237.363
MSMEG_2063	2142814-2143182	-	122	NADH dehydrogenase subunit A	COG0838C	GO:0031224//intrinsic to membrane	GO:0048037//cofactor binding;GO:0050136//NADH dehydrogenase (quinone) activity	GO:0051234//establishment of localization;GO:0006091//generation of precursor metabolites and energy	-	326.883	400.19	301.918
MSMEG_2064	2143366-2143764	-	132	two-component system response regulator	COG0745TK	-	GO:0004871//signal transducer activity;GO:0003676//nucleic acid binding	GO:0006351//transcription, DNA-dependent;GO:0007165//signal transduction	-	310.882	166.85	196.644
MSMEG_2065	2143828-2144346	-	172	hypothetical protein	COG2353S	-	-	-	-	125.724	49.7624	50.6507
[truncated: 4,698 more rows]

## Sheet: Table S2
Table S2. Differentially expressed genes identified between cholesterol and androstenedione supplemented media.
Gene_ID	Location	Strand	Length	Product	COG	GO Component	GO Function	GO Process	KEGG	Expression Level		logFC	logCPM	PValue	FDR
										AD	CHOL
MSMEG_5243	5335649-5336092	-	147	hypothetical protein	COG3467R	-	GO:0003824//catalytic activity;GO:0032553	-	-	0	134.233	10.6939	5.66812	5.24635e-12	1.75621e-08
MSMEG_6074	6138388-6139821	-	477	cysteinyl-tRNA synthetase	COG0215J	GO:0044424//intracellular part	GO:0032550;GO:0046914//transition metal ion binding;GO:0004812//aminoacyl-tRNA ligase activity	GO:0006418//tRNA aminoacylation for protein translation	-	0	97.4339	10.232	5.18688	1.05443e-10	1.41188e-07
MSMEG_2365	2446404-2447888	+	494	aspartyl/glutamyl-tRNA amidotransferase subunit A	COG0154J	-	GO:0016884//carbon-nitrogen ligase activity, with glutamine as amido-N-donor;GO:0032550	GO:0010467//gene expression	-	0	66.071	9.67218	4.60133	3.58464e-09	3.10474e-06
MSMEG_1095	1159442-1160059	+	205	urease accessory protein UreG	COG0378OK	GO:0044424//intracellular part	GO:0017111//nucleoside-triphosphatase activity;GO:0032550;GO:0046914//transition metal ion binding;GO:0042802//identical protein binding	GO:0009154//purine ribonucleotide catabolic process	-	0	45.5807	9.13738	4.04385	8.63636e-08	2.51393e-05
MSMEG_6723	6770504-6771022	-	172	hypothetical protein	COG0572F	-	-	-	-	0	43.4898	9.06979	3.97388	1.28242e-07	3.06636e-05
MSMEG_6307	6373123-6374550	+	475	glutamine-binding periplasmic protein/glutamine transporter permease	COG0765E	GO:0030313;GO:0031224//intrinsic to membrane	-	GO:0051234//establishment of localization	-	0	41.8171	9.01341	3.91564	1.93558e-07	3.92688e-05
MSMEG_0143	165051-165941	+	296	mce associated membrane protein	-	-	-	-	-	0	40.5626	8.96936	3.87023	2.22885e-07	4.19693e-05
MSMEG_4002	4076191-4077273	+	360	oxidoreductase, zinc-binding dehydrogenase	COG1063ER	-	GO:0046914//transition metal ion binding;GO:0036094//small molecule binding;GO:0016616//oxidoreductase activity, acting on the CH-OH group of donors, NAD or NADP as acceptor	-	-	0	38.4717	8.89319	3.79192	3.44558e-07	5.49242e-05
MSMEG_4734	4833240-4835093	-	617	hypothetical protein	COG5271R	-	-	-	-	0	37.2172	8.84564	3.74317	4.65727e-07	6.4302e-05
MSMEG_0246	275161-276513	+	450	sensor-type histidine kinase PrrB	COG0642T	GO:0016020//membrane	GO:0060089;GO:0036094//small molecule binding;GO:0004673//protein histidine kinase activity;GO:0097159//organic cyclic compound binding	GO:0006796//phosphate-containing compound metabolic process;GO:0007165//signal transduction	-	0	35.5446	8.77915	3.67521	7.45e-07	9.06868e-05
MSMEG_4058	4129996-4131315	+	439	major facilitator superfamily protein	COG2814G	GO:0031224//intrinsic to membrane	GO:0005215//transporter activity	GO:0051234//establishment of localization	-	0	35.5446	8.77915	3.67521	7.45e-07	9.06868e-05
MSMEG_2319	2400954-2402027	-	357	periplasmic binding protein	COG0614P	-	-	-	-	0	34.7082	8.74514	3.64054	8.75702e-07	9.38475e-05
MSMEG_4559	4651238-4652257	-	339	ABC transporter	COG0609P	GO:0016020//membrane	-	-	-	0	34.7082	8.74514	3.64054	8.75702e-07	9.38475e-05
MSMEG_5444	5528600-5529505	+	301	RNA polymerase sigma-70 factor protein	COG1595K	-	GO:0003676//nucleic acid binding;GO:0001071//nucleic acid binding transcription factor activity;GO:0000996	GO:0006351//transcription, DNA-dependent	-	0	34.7082	8.74514	3.64054	8.75702e-07	9.38475e-05
MSMEG_1796	1875645-1877078	-	477	membrane protein	COG0644C	-	GO:0003824//catalytic activity	-	-	0	33.8719	8.70988	3.60467	1.03208e-06	0.000104693
MSMEG_0239	268095-269390	-	431	O-acetylhomoserine/O-acetylserine sulfhydrylase	COG2873E	-	GO:0016835//carbon-oxygen lyase activity;GO:0016765//transferase activity, transferring alkyl or aryl (other than methyl) groups;GO:0043168	GO:0071265	K01740//O-acetylhomoserine/O-acetylserine sulfhydrylase; K01740 O-acetylhomoserine (thiol)-lyase [EC:2.5.1.49]	0	33.4537	8.69192	3.58643	1.21973e-06	0.000107913
MSMEG_4032	4103378-4104352	-	324	zinc-binding alcohol dehydrogenase	COG0604CR	-	GO:0005488//binding	-	-	0	33.4537	8.69192	3.58643	1.21973e-06	0.000107913
MSMEG_6523	6583884-6584744	-	286	ABC transporter	COG4132R	GO:0031224//intrinsic to membrane	-	GO:0051234//establishment of localization	-	0	33.4537	8.69192	3.58643	1.21973e-06	0.000107913
MSMEG_1536	1624781-1628416	+	1211	ftsk/SpoIIIE family protein	COG1674D	GO:0031224//intrinsic to membrane	GO:0003676//nucleic acid binding;GO:0016462//pyrophosphatase activity;GO:0032550	-	-	0	33.0355	8.67417	3.56843	1.21973e-06	0.000107913
MSMEG_0457	532147-534180	-	677	DNA topoisomerase IV subunit B	COG0187L	-	-	-	-	0	32.1992	8.63711	3.5309	1.4456e-06	0.000118028
MSMEG_4737	4837198-4838157	-	319	hypothetical protein	COG2327S	-	-	-	-	0	32.1992	8.63711	3.5309	1.4456e-06	0.000118028
MSMEG_0221	247214-248173	+	319	hypothetical protein	-	-	-	-	-	0	31.781	8.61821	3.5118	1.71836e-06	0.000134451
MSMEG_2718	2787037-2787960	-	307	(Fe-S)-binding protein	COG0694O	-	GO:0003824//catalytic activity;GO:0051536//iron-sulfur cluster binding	GO:0009058//biosynthetic process	-	0	31.781	8.61821	3.5118	1.71836e-06	0.000134451
MSMEG_3708	3773112-3774191	+	359	catalase	COG0753P	-	GO:0004601//peroxidase activity;GO:0046906//tetrapyrrole binding	GO:0006950//response to stress	-	0	30.9447	8.57967	3.47292	2.04881e-06	0.000155873
MSMEG_6522	6583066-6583887	-	273	ABC transporter inner membrane protein	COG1177E	GO:0031224//intrinsic to membrane	-	GO:0051234//establishment of localization	-	0	30.9447	8.57967	3.47292	2.04881e-06	0.000155873
MSMEG_5371	5448466-5449230	+	254	ectoine/hydroxyectoine ABC transporter ATP-binding protein	COG1126E	-	GO:0032550;GO:0015424//amino acid-transporting ATPase activity	GO:0009154//purine ribonucleotide catabolic process	-	0	30.5265	8.56047	3.45359	2.45054e-06	0.000176885
MSMEG_0497	575202-577466	-	754	glycerol dehydratase large subunit	COG4909Q	-	-	-	K01699//glycerol dehydratase large subunit; K01699 propanediol dehydratase large subunit [EC:4.2.1.28]	0	30.1083	8.54054	3.43355	2.45054e-06	0.000176885
MSMEG_1080	1143429-1145873	+	814	large subunit of N,N-dimethylformamidase	-	-	-	-	-	0	29.6902	8.52033	3.41327	2.94065e-06	0.000196876
MSMEG_2431	2516150-2517226	+	358	amidohydrolase	COG1228Q	-	GO:0003824//catalytic activity	-	-	0	29.272	8.49983	3.39272	3.54078e-06	0.000206135
MSMEG_5102	5203097-5204719	-	540	ABC transporter ATP-binding protein	COG0488R	-	GO:0017111//nucleoside-triphosphatase activity;GO:0032550	GO:0009154//purine ribonucleotide catabolic process	-	0	29.272	8.49983	3.39272	3.54078e-06	0.000206135
MSMEG_5413	5492439-5493389	-	316	exopolyphosphatase	COG0248FP	-	GO:0016462//pyrophosphatase activity	-	-	0	29.272	8.49983	3.39272	3.54078e-06	0.000206135
MSMEG_2461	2540195-2540983	+	262	transporter permease	COG0600P	-	-	-	-	0	28.8538	8.47904	3.37192	3.54078e-06	0.000206135
MSMEG_5507	5590921-5592249	-	442	hypothetical protein	-	-	-	-	-	0	28.8538	8.47904	3.37192	3.54078e-06	0.000206135
MSMEG_6548	6604992-6605408	-	138	Rieske iron-sulfur protein	COG0723C	-	GO:0052880;GO:0015078//hydrogen ion transmembrane transporter activity;GO:0051536//iron-sulfur cluster binding;GO:0043169//cation binding	-	-	0	27.5993	8.41532	3.30838	5.18875e-06	0.0002736
MSMEG_6922	6964262-6965557	+	431	transporter major facilitator family protein	-	GO:0016020//membrane	-	-	-	0	27.5993	8.41532	3.30838	5.18875e-06	0.0002736
MSMEG_6928	6969396-6971798	+	800	hypothetical protein	-	-	-	-	-	0	27.5993	8.41532	3.30838	5.18875e-06	0.0002736
MSMEG_0516	596736-597647	+	303	sugar transporter	COG1175G	-	-	-	-	0	27.1811	8.39326	3.28646	6.31674e-06	0.000304249
MSMEG_6023	6088633-6089832	-	399	transposase	COG3547L	-	GO:0003676//nucleic acid binding;GO:0003824//catalytic activity	GO:0006310//DNA recombination	-	0	26.3448	8.34811	3.24172	7.72046e-06	0.000340056
MSMEG_2766	2831738-2832532	+	264	hypothetical protein	-	-	-	-	-	0	25.9266	8.32554	3.21944	7.72046e-06	0.000340056
MSMEG_4388	4479425-4481053	+	542	ABC transporter ATP-binding protein	COG1123R	-	GO:0017111//nucleoside-triphosphatase activity;GO:0032550	GO:0009154//purine ribonucleotide catabolic process;GO:0042886//amide transport;GO:0006950//response to stress	-	0	25.9266	8.32554	3.21944	7.72046e-06	0.000340056
MSMEG_6309	6374547-6375320	+	257	ABC transporter ATP-binding protein	COG1126E	-	GO:0017111//nucleoside-triphosphatase activity;GO:0032550	GO:0009154//purine ribonucleotide catabolic process	-	0	25.5084	8.30206	3.19629	9.4751e-06	0.000377882
MSMEG_6701	6750984-6752480	+	498	amino acid permease	COG0531E	GO:0031224//intrinsic to membrane	GO:0046943//carboxylic acid transmembrane transporter activity	GO:0006865//amino acid transport	-	0	25.5084	8.30206	3.19629	9.4751e-06	0.000377882
MSMEG_0810	896271-897566	-	431	pyrimidine permease RutG	COG2233F	-	-	GO:0051234//establishment of localization	-	0	25.0903	8.27819	3.17281	1.16786e-05	0.00043438
MSMEG_5674	5765508-5766815	-	435	membrane transporter	COG2814G	-	-	-	-	0	25.0903	8.27819	3.17281	1.16786e-05	0.00043438
MSMEG_3259	3339524-3340744	+	406	acyl-CoA dehydrogenase	COG1960I	-	GO:0016627//oxidoreductase activity, acting on the CH-CH group of donors;GO:0000166//nucleotide binding	-	-	0	24.6721	8.25391	3.149	1.16786e-05	0.00043438
MSMEG_3449	3517620-3518267	-	215	DNA-binding protein	COG0262H	-	GO:0003676//nucleic acid binding;GO:0016616//oxidoreductase activity, acting on the CH-OH group of donors, NAD or NADP as acceptor	GO:0006771//riboflavin metabolic process	-	0	24.6721	8.25391	3.149	1.16786e-05	0.00043438
MSMEG_0160	183366-184964	+	532	formate dehydrogenase subunit beta	COG1894C	-	GO:0016620//oxidoreductase activity, acting on the aldehyde or oxo group of donors, NAD or NADP as acceptor;GO:0051536//iron-sulfur cluster binding;GO:0050136//NADH dehydrogenase (quinone) activity;GO:0032553;GO:0043169//cation binding	-	K00124//formate dehydrogenase subunit beta; K00124 formate dehydrogenase, beta subunit	0	24.2539	8.22922	3.12483	1.44592e-05	0.00050683
MSMEG_2213	2293527-2294720	+	397	O-methyltransferase	COG2890J	-	GO:0008757//S-adenosylmethionine-dependent methyltransferase activity	GO:0008152//metabolic process	-	0	24.2539	8.22922	3.12483	1.44592e-05	0.00050683
MSMEG_6443	6508015-6509226	+	403	DNA polymerase IV	COG0389L	GO:0044424//intracellular part	GO:0046872//metal ion binding;GO:0003677//DNA binding;GO:0034061	GO:0006260//DNA replication;GO:0033554//cellular response to stress	-	0	23.8358	8.2047	3.1009	1.44592e-05	0.00050683
MSMEG_0705	792856-794181	-	441	permease of the major facilitator superfamily protein	COG2271G	-	-	-	-	0	23.4176	8.17915	3.07601	1.79859e-05	0.000576151
MSMEG_2716	2785736-2786392	-	218	hypothetical protein	-	-	-	-	-	0	23.4176	8.17915	3.07601	1.79859e-05	0.000576151
MSMEG_2499	2585908-2586690	-	260	ABC transporter	COG0600P	GO:0016020//membrane	-	-	-	0	22.9994	8.15313	3.05074	1.44592e-05	0.00050683
MSMEG_3036	3108169-3108651	+	160	transcription antitermination protein NusB	COG0781K	-	GO:0042802//identical protein binding;GO:0003676//nucleic acid binding	GO:0006351//transcription, DNA-dependent	-	0	22.5812	8.12664	3.02509	1.79859e-05	0.000576151
MSMEG_5631	5716317-5717849	+	510	AMP-dependent synthetase/ligase	COG0318IQ	-	GO:0016405//CoA-ligase activity	-	-	0	22.5812	8.12664	3.02509	1.79859e-05	0.000576151
MSMEG_6734	6779938-6781251	-	437	dibenzothiophene desulfurization enzyme A	COG2141C	-	GO:0016712//oxidoreductase activity, acting on paired donors, with incorporation or reduction of molecular oxygen, reduced flavin or flavoprotein as one donor, and incorporation of one atom of oxygen	-	-	0	22.5812	8.12664	3.02509	1.79859e-05	0.000576151
MSMEG_0018	17249-19018	+	589	ABC transporter permease	COG1132V	GO:0031224//intrinsic to membrane	GO:0017111//nucleoside-triphosphatase activity;GO:0032550;GO:0015405	GO:0009154//purine ribonucleotide catabolic process;GO:0051234//establishment of localization	K06148//ABC transporter permease; K06148 ATP-binding cassette, subfamily C, bacterial	0	22.1631	8.09965	2.99903	2.24824e-05	0.000662011
MSMEG_2713	2783783-2784265	-	160	peptidase M52, hydrogen uptake protein	COG0680C	-	GO:0016787//hydrolase activity;GO:0030234//enzyme regulator activity	GO:0019538//protein metabolic process;GO:0044093	-	0	22.1631	8.09965	2.99903	2.24824e-05	0.000662011
MSMEG_5106	5207358-5209097	-	579	HNH endonuclease	-	-	GO:0004518//nuclease activity	-	-	0	22.1631	8.09965	2.99903	2.24824e-05	0.000662011
MSMEG_0346	383703-385127	+	474	virulence factor	COG1463Q	-	-	-	-	0	21.7449	8.07214	2.97255	2.24824e-05	0.000662011
MSMEG_2432	2517308-2518135	-	275	D-alanyl-D-alanine carboxypeptidase	COG1686M	-	GO:0004185//serine-type carboxypeptidase activity	GO:0019538//protein metabolic process	-	0	21.7449	8.07214	2.97255	2.24824e-05	0.000662011
MSMEG_3557	3617957-3619402	-	481	amino acid permease	COG0531E	GO:0016020//membrane	-	-	-	0	21.7449	8.07214	2.97255	2.24824e-05	0.000662011
MSMEG_6845	6894636-6895931	-	431	trap dicarboxylate transporter dctm subunit	COG1593G	GO:0031224//intrinsic to membrane	-	-	-	0	21.7449	8.07214	2.97255	2.24824e-05	0.000662011
MSMEG_2400	2482555-2482749	-	64	50S ribosomal protein L28	COG0227J	-	-	-	-	0	20.9086	8.0162	2.91896	2.82471e-05	0.000768756
MSMEG_4050	4122773-4123459	-	228	hypothetical protein	-	-	-	-	-	0	20.9086	8.0162	2.91896	2.82471e-05	0.000768756
MSMEG_0335	372885-373643	+	252	enoyl-CoA hydratase/isomerase	COG1024I	-	GO:0016836//hydro-lyase activity	-	-	0	20.4904	7.98704	2.89116	3.56805e-05	0.000875022
MSMEG_2102	2178248-2179069	-	273	nitrate transport ATP-binding protein NrtD	COG1116P	-	GO:0017111//nucleoside-triphosphatase activity;GO:0032550	GO:0009154//purine ribonucleotide catabolic process	-	0	20.4904	7.98704	2.89116	3.56805e-05	0.000875022
MSMEG_3400	3471648-3473846	+	732	glutamyl-tRNA(Gln) amidotransferase subunit A	COG0154J	GO:0044464//cell part	GO:0016811//hydrolase activity, acting on carbon-nitrogen (but not peptide) bonds, in linear amides;GO:0016879//ligase activity, forming carbon-nitrogen bonds;GO:0003676//nucleic acid binding;GO:0001071//nucleic acid binding transcription factor activity	GO:0006351//transcription, DNA-dependent	-	0	20.4904	7.98704	2.89116	3.56805e-05	0.000875022
MSMEG_4578	4670203-4670961	-	252	hypothetical protein	-	-	GO:0003824//catalytic activity	-	-	0	20.4904	7.98704	2.89116	3.56805e-05	0.000875022
MSMEG_1534	1620683-1622059	+	458	hypothetical protein	-	-	-	-	-	0	20.0722	7.95728	2.8629	4.53239e-05	0.00102169
MSMEG_5759	5834677-5835828	-	383	PE family protein	-	-	-	-	-	0	20.0722	7.95728	2.8629	4.53239e-05	0.00102169
MSMEG_0629	710373-711137	+	254	trans-aconitate 2-methyltransferase	COG4106R	-	-	-	-	0	19.654	7.92689	2.83415	4.53239e-05	0.00102169
MSMEG_2860	2923152-2924639	+	495	virulence factor mce family protein	COG1463Q	-	-	-	-	0	19.654	7.92689	2.83415	4.53239e-05	0.00102169
MSMEG_3108	3182812-3183879	-	355	ABC transporter ATPase	COG3839G	GO:0043234//protein complex;GO:0016020//membrane	GO:0017111//nucleoside-triphosphatase activity;GO:0032550;GO:0022857//transmembrane transporter activity	GO:0009154//purine ribonucleotide catabolic process;GO:0051234//establishment of localization	-	0	19.654	7.92689	2.83415	4.53239e-05	0.00102169
MSMEG_3824	3893053-3894336	+	427	hypothetical protein	-	-	-	-	-	0	19.654	7.92689	2.83415	4.53239e-05	0.00102169
MSMEG_4814	4912253-4913908	+	551	hypothetical protein	COG0183I	-	GO:0016746//transferase activity, transferring acyl groups	-	-	0	19.654	7.92689	2.83415	4.53239e-05	0.00102169
MSMEG_0142	164536-165084	+	182	hypothetical protein	-	-	-	-	-	0	19.2359	7.89659	2.8056	5.79138e-05	0.00117852
MSMEG_0086	109846-110829	-	327	1-phosphofructokinase	COG1105G	-	GO:0016772//transferase activity, transferring phosphorus-containing groups	-	K00882//1-phosphofructokinase; K00882 1-phosphofructokinase [EC:2.7.1.56]	0	18.8177	7.86489	2.77583	5.79138e-05	0.00117852
MSMEG_1348	1440768-1441997	-	409	RNA polymerase ECF-subfamily protein sigma factor	COG4941K	-	GO:0003676//nucleic acid binding;GO:0001071//nucleic acid binding transcription factor activity;GO:0000996	GO:0006351//transcription, DNA-dependent	-	0	18.8177	7.86489	2.77583	5.79138e-05	0.00117852
MSMEG_2307	2388350-2389228	+	292	hypothetical protein	COG2141C	-	-	-	-	0	18.8177	7.86489	2.77583	5.79138e-05	0.00117852
MSMEG_4547	4637637-4638872	-	411	acyl-CoA dehydrogenase	COG1960I	-	GO:0016627//oxidoreductase activity, acting on the CH-CH group of donors;GO:0000166//nucleotide binding	-	-	0	18.8177	7.86489	2.77583	5.79138e-05	0.00117852
MSMEG_4986	5080643-5082547	-	634	glycosyl transferase family protein	COG1807M	-	-	-	-	0	18.8177	7.86489	2.77583	5.79138e-05	0.00117852
MSMEG_0277	309098-310378	-	426	aminotransferase	COG4992E	-	GO:0043168;GO:0008483//transaminase activity	-	-	0	18.3995	7.83247	2.74553	7.44607e-05	0.00143664
MSMEG_0336	373643-374437	+	264	hypothetical protein	-	-	GO:0043169//cation binding	-	-	0	18.3995	7.83247	2.74553	7.44607e-05	0.00143664
MSMEG_2287	2370008-2370769	-	253	transporter	COG0730R	-	-	-	-	0	18.3995	7.83247	2.74553	7.44607e-05	0.00143664
MSMEG_2966	3030981-3032378	-	465	major facilitator family protein transporter	COG2814G	GO:0031224//intrinsic to membrane	GO:0005215//transporter activity	GO:0051234//establishment of localization	-	0	17.9814	7.7993	2.71467	9.63608e-05	0.00165819
MSMEG_4373	4459820-4460713	-	297	polysaccharide deacetylase	COG0726G	-	GO:0016787//hydrolase activity;GO:0043169//cation binding	GO:0005975//carbohydrate metabolic process	-	0	17.9814	7.7993	2.71467	9.63608e-05	0.00165819
MSMEG_5348	5431409-5433004	+	531	medium-chain fatty acid-CoA ligase	COG0318IQ	-	GO:0016408	-	-	0	17.9814	7.7993	2.71467	9.63608e-05	0.00165819
MSMEG_5556	5645336-5646550	+	404	MFS permease	COG2814G	GO:0031224//intrinsic to membrane	-	-	-	0	17.9814	7.7993	2.71467	9.63608e-05	0.00165819
MSMEG_5748	5829490-5830131	-	213	hypothetical protein	-	-	-	-	-	0	17.9814	7.7993	2.71467	9.63608e-05	0.00165819
MSMEG_6120	6182024-6183022	-	332	peptide transporter ATP-binding protein	COG4608E	-	GO:0032550;GO:0015440//peptide-transporting ATPase activity	GO:0009154//purine ribonucleotide catabolic process;GO:0042886//amide transport	-	0	17.9814	7.7993	2.71467	9.63608e-05	0.00165819
MSMEG_0751	836866-838059	+	397	hypothetical protein	COG3552R	-	-	-	-	0	17.5632	7.76536	2.68323	9.63608e-05	0.00165819
MSMEG_2464	2544178-2544684	+	168	2Fe-2S-binding domain-containing protein	COG2080C	-	GO:0016903//oxidoreductase activity, acting on the aldehyde or oxo group of donors;GO:0051536//iron-sulfur cluster binding;GO:0043169//cation binding	-	-	0	17.5632	7.76536	2.68323	9.63608e-05	0.00165819
MSMEG_3270	3351503-3352636	+	377	sn-glycerol-3-phosphate ABC transporter ATP-binding protein	COG3839G	-	GO:0017111//nucleoside-triphosphatase activity;GO:0032550	GO:0009154//purine ribonucleotide catabolic process;GO:0051234//establishment of localization	-	0	17.5632	7.76536	2.68323	9.63608e-05	0.00165819
MSMEG_0489	568865-570037	+	390	racemase	COG1804C	-	-	-	-	0	17.145	7.73143	2.65197	0.000125561	0.00195042
MSMEG_1282	1371377-1372546	+	389	hypothetical protein	COG4924S	-	-	-	-	0	17.145	7.73143	2.65197	0.000125561	0.00195042
MSMEG_3425	3496425-3497039	-	204	TetR family transcriptional regulator	COG1309K	-	GO:0003676//nucleic acid binding	GO:0006351//transcription, DNA-dependent	-	0	17.145	7.73143	2.65197	0.000125561	0.00195042
MSMEG_4127	4208139-4209542	-	467	TnpC protein	-	-	GO:0003824//catalytic activity	GO:0006310//DNA recombination	-	0	17.145	7.73143	2.65197	0.000125561	0.00195042
MSMEG_4419	4502235-4503035	-	266	glucose-1-dehydrogenase	COG1028IQR	-	GO:0036094//small molecule binding;GO:0004312//fatty acid synthase activity	-	-	0	17.145	7.73143	2.65197	0.000125561	0.00195042
MSMEG_2534	2619738-2620601	+	287	carboxylesterase	COG0596R	-	-	-	-	0	16.7268	7.69583	2.61932	0.000125561	0.00195042
MSMEG_3349	3425207-3425725	+	172	trap dicarboxylate transporter dctq subunit	COG4665Q	-	-	-	-	0	16.7268	7.69583	2.61932	0.000125561	0.00195042
MSMEG_5625	5708555-5710393	-	612	cyclododecanone monooxygenase	COG2072P	-	GO:0016709//oxidoreductase activity, acting on paired donors, with incorporation or reduction of molecular oxygen, NAD(P)H as one donor, and incorporation of one atom of oxygen	-	-	0	16.7268	7.69583	2.61932	0.000125561	0.00195042
MSMEG_6358	6415683-6416591	+	302	mesocentin	COG5373S	-	-	-	-	0	16.7268	7.69583	2.61932	0.000125561	0.00195042
MSMEG_0614	690921-691814	+	297	methyltransferase	COG3315Q	-	-	-	-	0	16.3087	7.65933	2.58603	0.000164799	0.00231952
MSMEG_3705	3768650-3769939	+	429	major facilitator superfamily protein	COG2814G	-	-	-	-	0	16.3087	7.65933	2.58603	0.000164799	0.00231952
MSMEG_4023	4094612-4096099	-	495	oxidoreductase	COG1249C	GO:0044424//intracellular part	GO:0003824//catalytic activity;GO:0000166//nucleotide binding	GO:0019725//cellular homeostasis	-	0	16.3087	7.65933	2.58603	0.000164799	0.00231952
MSMEG_4091	4167383-4168717	-	444	nitrilotriacetate monooxygenase component A	COG2141C	-	GO:0016491//oxidoreductase activity	-	-	0	16.3087	7.65933	2.58603	0.000164799	0.00231952
MSMEG_4923	5017466-5018140	-	224	hypothetical protein	COG1637L	GO:0044424//intracellular part	GO:0003676//nucleic acid binding;GO:0004520//endodeoxyribonuclease activity	GO:0090304	-	0	16.3087	7.65933	2.58603	0.000164799	0.00231952
MSMEG_5020	5116927-5117706	-	259	acetoin(diacetyl) reductase	COG4221R	-	GO:0036094//small molecule binding;GO:0019152//acetoin dehydrogenase activity	GO:0042182//ketone catabolic process	-	0	16.3087	7.65933	2.58603	0.000164799	0.00231952
MSMEG_5987	6052909-6053826	-	305	two-component regulator	COG2197TK	GO:0044464//cell part	GO:0004871//signal transducer activity;GO:0001071//nucleic acid binding transcription factor activity;GO:0003677//DNA binding	GO:0007165//signal transduction;GO:0006351//transcription, DNA-dependent	-	0	16.3087	7.65933	2.58603	0.000164799	0.00231952
MSMEG_6101	6164065-6164601	-	178	2-amino-4-hydroxy-6-hydroxymethyldihydropteridine pyrophosphokinase	COG0801H	-	GO:0016778	GO:0006796//phosphate-containing compound metabolic process;GO:0006760//folic acid-containing compound metabolic process	-	0	16.3087	7.65933	2.58603	0.000164799	0.00231952
MSMEG_6123	6185038-6185967	-	309	ABC transporter	COG0601EP	GO:0031224//intrinsic to membrane	GO:0019829//cation-transporting ATPase activity	GO:0051234//establishment of localization	-	0	16.3087	7.65933	2.58603	0.000164799	0.00231952
MSMEG_6784	6832219-6833286	-	355	beta-lactamase	COG1680V	-	GO:0004185//serine-type carboxypeptidase activity	-	-	0	16.3087	7.65933	2.58603	0.000164799	0.00231952
MSMEG_0339	377377-378393	+	338	FMN-dependent monooxygenase	COG2141C	-	GO:0016645//oxidoreductase activity, acting on the CH-NH group of donors	-	-	0	15.8905	7.62188	2.55206	0.00021796	0.00275849
MSMEG_0532	613219-613836	-	205	TetR family transcriptional regulator	COG1309K	-	-	-	-	0	15.8905	7.62188	2.55206	0.00021796	0.00275849
MSMEG_2256	2338240-2339292	+	350	hypothetical protein	COG2141C	-	GO:0016491//oxidoreductase activity	-	-	0	15.8905	7.62188	2.55206	0.00021796	0.00275849
MSMEG_2859	2921962-2923152	+	396	virulence factor Mce family protein	COG1463Q	-	-	-	-	0	15.8905	7.62188	2.55206	0.00021796	0.00275849
MSMEG_3939	4007445-4008236	+	263	universal stress protein family protein	COG0589T	GO:0016020//membrane	-	GO:0033554//cellular response to stress	-	0	15.8905	7.62188	2.55206	0.00021796	0.00275849
MSMEG_4441	4524954-4525862	-	302	cupin	COG1917S	-	-	-	-	0	15.8905	7.62188	2.55206	0.00021796	0.00275849
MSMEG_4786	4886830-4888230	-	466	virulence factor mce family protein	COG1463Q	-	-	-	-	0	15.8905	7.62188	2.55206	0.00021796	0.00275849
MSMEG_0534	614551-615804	-	417	permease, major facilitator family protein	COG2814G	-	-	-	-	0	15.4723	7.58343	2.5174	0.00021796	0.00275849
MSMEG_0980	1051528-1053159	-	543	signal transduction histidine kinase	COG4585T	GO:0031224//intrinsic to membrane	GO:0004673//protein histidine kinase activity;GO:0032550;GO:0005515//protein binding	GO:0006796//phosphate-containing compound metabolic process;GO:0007165//signal transduction	-	0	15.4723	7.58343	2.5174	0.00021796	0.00275849
MSMEG_1378	1478344-1479261	+	305	1-phosphofructokinase	COG1105G	-	GO:0008443//phosphofructokinase activity	GO:0044238//primary metabolic process;GO:0006796//phosphate-containing compound metabolic process	-	0	15.4723	7.58343	2.5174	0.00021796	0.00275849
MSMEG_1693	1786092-1787828	-	578	succinate dehydrogenase [ubiquinone] flavoprotein subunit	COG1053C	-	GO:0000104//succinate dehydrogenase activity;GO:0000166//nucleotide binding	GO:0006091//generation of precursor metabolites and energy	-	0	15.4723	7.58343	2.5174	0.00021796	0.00275849
MSMEG_1698	1790726-1791835	+	369	ammonia monooxygenase	COG3180R	-	-	-	-	0	15.4723	7.58343	2.5174	0.00021796	0.00275849
MSMEG_2535	2620637-2621404	+	255	dehydrogenase/reductase SDR family protein member 10	COG1028IQR	-	GO:0036094//small molecule binding;GO:0003824//catalytic activity	-	-	0	15.4723	7.58343	2.5174	0.00021796	0.00275849
MSMEG_3554	3614417-3615436	+	339	N5,N10-methylene- tetrahydromethanopterin reductase	COG2141C	-	GO:0016645//oxidoreductase activity, acting on the CH-NH group of donors	-	-	0	15.4723	7.58343	2.5174	0.00021796	0.00275849
MSMEG_4005	4078966-4079841	+	291	calcium-binding protein	COG3386G	-	GO:0052689	-	-	0	15.4723	7.58343	2.5174	0.00021796	0.00275849
MSMEG_4545	4634344-4636113	+	589	extracellular solute-binding protein	COG0747E	-	-	GO:0051234//establishment of localization	-	0	15.4723	7.58343	2.5174	0.00021796	0.00275849
MSMEG_5347	5430067-5431389	+	440	transporter major facilitator family protein	COG2271G	GO:0031224//intrinsic to membrane	-	-	-	0	15.4723	7.58343	2.5174	0.00021796	0.00275849
MSMEG_6657	6712209-6713342	-	377	subunit alpha of malonate decarboxylase	COG4670I	-	GO:0016782//transferase activity, transferring sulfur-containing groups	-	-	0	15.4723	7.58343	2.5174	0.00021796	0.00275849
MSMEG_0487	566907-567740	-	277	ABC transporter permease	COG0600P	-	-	-	-	0	15.0542	7.54393	2.482	0.000290613	0.00337787
MSMEG_0735	822502-823164	+	220	transcriptional regulator	COG3226S	-	GO:0003676//nucleic acid binding	GO:0006351//transcription, DNA-dependent	-	0	15.0542	7.54393	2.482	0.000290613	0.00337787
MSMEG_1161	1224687-1225493	+	268	taurine transporter permease TauC	COG0600P	GO:0031224//intrinsic to membrane	-	GO:0051234//establishment of localization	-	0	15.0542	7.54393	2.482	0.000290613	0.00337787
MSMEG_2212	2292544-2293488	+	314	short chain dehydrogenase	COG4221R	-	GO:0036094//small molecule binding;GO:0003824//catalytic activity	-	-	0	15.0542	7.54393	2.482	0.000290613	0.00337787
MSMEG_2474	2558654-2559433	+	259	cutinase Cut3	COG5153UI	-	GO:0052689	-	-	0	15.0542	7.54393	2.482	0.000290613	0.00337787
MSMEG_4034	4105207-4106040	+	277	NAD dependent epimerase/dehydratase	COG0702MG	-	GO:0036094//small molecule binding	-	-	0	15.0542	7.54393	2.482	0.000290613	0.00337787
MSMEG_4521	4608450-4609616	+	388	Tat (twin-arginine translocation) pathway signal sequence	COG0715P	-	-	-	-	0	15.0542	7.54393	2.482	0.000290613	0.00337787
MSMEG_4670	4758307-4759647	+	446	N-glycosylation	COG1819GC	-	GO:0008194//UDP-glycosyltransferase activity	GO:0017144//drug metabolic process	-	0	15.0542	7.54393	2.482	0.000290613	0.00337787
MSMEG_4780	4881695-4883008	+	437	cytochrome p450	COG2124Q	-	GO:0046914//transition metal ion binding;GO:0016491//oxidoreductase activity;GO:0046906//tetrapyrrole binding	-	-	0	15.0542	7.54393	2.482	0.000290613	0.00337787
MSMEG_6490	6551337-6552680	-	447	major facilitator superfamily protein	COG2814G	GO:0031224//intrinsic to membrane	GO:0005215//transporter activity	GO:0051234//establishment of localization	-	0	15.0542	7.54393	2.482	0.000290613	0.00337787
MSMEG_6745	6790305-6791048	+	247	GntR family transcriptional regulator	COG2188K	GO:0044464//cell part	GO:0003676//nucleic acid binding;GO:0001071//nucleic acid binding transcription factor activity	GO:0006351//transcription, DNA-dependent	-	0	15.0542	7.54393	2.482	0.000290613	0.00337787
MSMEG_0224	249456-250112	+	218	O-methyltransferase MdmC	COG4122R	-	GO:0008168//methyltransferase activity	GO:0008152//metabolic process	K00599//O-methyltransferase MdmC; K00599	0	14.636	7.5043	2.44672	0.000290613	0.00337787
MSMEG_2717	2786389-2786949	-	186	hypothetical protein	-	-	-	-	-	0	14.636	7.5043	2.44672	0.000290613	0.00337787
MSMEG_3386	3455477-3456817	-	446	shikimate transporter	COG2223P	GO:0031224//intrinsic to membrane	GO:0005215//transporter activity	GO:0051234//establishment of localization	-	0	14.636	7.5043	2.44672	0.000290613	0.00337787
MSMEG_4012	4085598-4087019	+	473	phenylhydantoinase	COG0044F	GO:0044424//intracellular part	GO:0016812//hydrolase activity, acting on carbon-nitrogen (but not peptide) bonds, in cyclic amides	GO:0006206//pyrimidine nucleobase metabolic process	-	0	14.636	7.5043	2.44672	0.000290613	0.00337787
MSMEG_6451	6514667-6515059	+	130	ArsR family transcriptional regulator	COG0640K	GO:0044464//cell part	GO:0003676//nucleic acid binding;GO:0001071//nucleic acid binding transcription factor activity	GO:0006351//transcription, DNA-dependent	-	0	14.636	7.5043	2.44672	0.000290613	0.00337787
MSMEG_0198	222803-223936	-	377	acyl-CoA dehydrogenase	COG1960I	-	GO:0016627//oxidoreductase activity, acting on the CH-CH group of donors;GO:0000166//nucleotide binding	-	-	0	14.2178	7.46254	2.40979	0.000390825	0.00415329
MSMEG_1392	1494011-1495168	+	385	alcohol dehydrogenase	COG1454C	-	GO:0016616//oxidoreductase activity, acting on the CH-OH group of donors, NAD or NADP as acceptor;GO:0043169//cation binding	-	-	0	14.2178	7.46254	2.40979	0.000390825	0.00415329
MSMEG_1691	1782369-1785062	-	897	transcriptional regulatory protein	COG3899R	-	GO:0003677//DNA binding	GO:0007165//signal transduction;GO:0006351//transcription, DNA-dependent	-	0	14.2178	7.46254	2.40979	0.000390825	0.00415329
MSMEG_2234	2312674-2313864	+	396	acyl-CoA dehydrogenase	COG1960I	-	GO:0016627//oxidoreductase activity, acting on the CH-CH group of donors;GO:0000166//nucleotide binding	-	-	0	14.2178	7.46254	2.40979	0.000390825	0.00415329
MSMEG_3951	4020929-4021870	-	313	hypothetical protein	COG0332I	-	GO:0016746//transferase activity, transferring acyl groups	GO:0008152//metabolic process	-	0	14.2178	7.46254	2.40979	0.000390825	0.00415329
MSMEG_3957	4027120-4028703	-	527	hypothetical protein	-	-	-	-	-	0	14.2178	7.46254	2.40979	0.000390825	0.00415329
MSMEG_4731	4829885-4831618	+	577	acyl-CoA synthetase	COG0318IQ	-	GO:0016874//ligase activity;GO:0036094//small molecule binding;GO:0016746//transferase activity, transferring acyl groups;GO:0097159//organic cyclic compound binding	GO:0006631//fatty acid metabolic process	-	0	14.2178	7.46254	2.40979	0.000390825	0.00415329
MSMEG_0124	146549-147232	-	227	GntR family transcriptional regulator	COG2186K	GO:0044464//cell part	GO:0003676//nucleic acid binding;GO:0001071//nucleic acid binding transcription factor activity	GO:0006351//transcription, DNA-dependent	-	0	13.7996	7.41954	2.37204	0.000390825	0.00415329
MSMEG_0341	379158-380174	-	338	hypothetical protein	COG2141C	-	GO:0016491//oxidoreductase activity	-	-	0	13.7996	7.41954	2.37204	0.000390825	0.00415329
MSMEG_0517	597644-598570	+	308	sugar binding-protein dependent transporter system permease	COG0395G	-	-	-	-	0	13.7996	7.41954	2.37204	0.000390825	0.00415329
MSMEG_2810	2872390-2873601	+	403	major facilitator superfamily protein	COG2814G	GO:0031224//intrinsic to membrane	-	-	-	0	13.7996	7.41954	2.37204	0.000390825	0.00415329
MSMEG_2812	2874564-2875436	-	290	C-5 sterol desaturase	COG3000I	-	GO:0046914//transition metal ion binding;GO:0003824//catalytic activity	GO:0006631//fatty acid metabolic process	-	0	13.7996	7.41954	2.37204	0.000390825	0.00415329
MSMEG_3188	3268212-3269510	+	432	adenosylmethionine-8-amino-7-oxononanoate aminotransferase	COG0161H	GO:0044424//intracellular part	GO:0043168;GO:0008483//transaminase activity	GO:0006768//biotin metabolic process	-	0	13.7996	7.41954	2.37204	0.000390825	0.00415329
MSMEG_4589	4680109-4681665	-	518	fused rhodanese/cystathionine beta-lyase	COG0607P	-	GO:0016783//sulfurtransferase activity	-	-	0	13.7996	7.41954	2.37204	0.000390825	0.00415329
MSMEG_4728	4825597-4827039	+	480	condensation domain-containing protein	-	-	GO:0016746//transferase activity, transferring acyl groups	GO:0008610//lipid biosynthetic process	-	0	13.7996	7.41954	2.37204	0.000390825	0.00415329
MSMEG_1686	1779111-1780178	-	355	NPL/P60-family protein membrane protein	COG0791M	-	GO:0016798//hydrolase activity, acting on glycosyl bonds	-	-	0	13.3815	7.37521	2.33342	0.000530405	0.0050986
MSMEG_2318	2400669-2400944	-	91	GTP cyclohydrolase II	COG2350S	-	-	-	-	0	13.3815	7.37521	2.33342	0.000530405	0.0050986
MSMEG_4842	4937721-4938941	+	406	amidohydrolase	COG1228Q	-	GO:0016787//hydrolase activity	-	-	0	13.3815	7.37521	2.33342	0.000530405	0.0050986
MSMEG_5399	5479025-5479549	-	174	ATP-dependent DNA helicase RecQ	COG0514L	-	GO:0042623//ATPase activity, coupled;GO:0032550	-	-	0	13.3815	7.37521	2.33342	0.000530405	0.0050986
MSMEG_1797	1877075-1877791	-	238	salicylate esterase	COG0596R	-	GO:0019120//hydrolase activity, acting on acid halide bonds, in C-halide compounds	-	-	0	12.9633	7.32948	2.2939	0.000726851	0.00621618
MSMEG_2156	2230794-2231729	+	311	hypothetical protein	COG0702MG	-	-	-	-	0	12.9633	7.32948	2.2939	0.000726851	0.00621618
MSMEG_2858	2920508-2921965	+	485	virulence factor mce family protein	COG1463Q	-	-	-	-	0	12.9633	7.32948	2.2939	0.000726851	0.00621618
MSMEG_3592	3655466-3656092	+	208	hypothetical protein	-	-	-	-	-	0	12.9633	7.32948	2.2939	0.000726851	0.00621618
MSMEG_3977	4045998-4046852	+	284	hypothetical protein	COG2141C	-	-	-	-	0	12.9633	7.32948	2.2939	0.000726851	0.00621618
MSMEG_3994	4066219-4067007	-	262	short chain dehydrogenase	COG0300R	-	GO:0036094//small molecule binding;GO:0004312//fatty acid synthase activity	-	-	0	12.9633	7.32948	2.2939	0.000726851	0.00621618
MSMEG_4587	4678486-4679235	-	249	aliphatic sulfonate ABC transporter ATP-binding protein	COG1116P	GO:0016020//membrane	GO:0017111//nucleoside-triphosphatase activity;GO:0097159//organic cyclic compound binding;GO:0036094//small molecule binding	-	-	0	12.9633	7.32948	2.2939	0.000726851	0.00621618
MSMEG_5640	5726689-5728815	-	708	amylo-alpha-1,6-glucosidase	COG3408G	-	GO:0004133//glycogen debranching enzyme activity	GO:0005977//glycogen metabolic process	-	0	12.9633	7.32948	2.2939	0.000726851	0.00621618
MSMEG_6347	6408748-6409584	+	278	hypothetical protein	-	-	-	-	-	0	12.9633	7.32948	2.2939	0.000726851	0.00621618
MSMEG_0149	171077-172504	-	475	thiamine biosynthesis protein ThiC	COG0422H	GO:0044444//cytoplasmic part;GO:0016020//membrane	GO:0046914//transition metal ion binding;GO:0051536//iron-sulfur cluster binding;GO:0003824//catalytic activity	GO:0006772//thiamine metabolic process;GO:0009108//coenzyme biosynthetic process	-	0	12.5451	7.2834	2.2544	0.000726851	0.00621618
MSMEG_0340	378402-379154	+	250	enoyl-CoA hydratase/isomerase	COG1024I	-	GO:0016836//hydro-lyase activity	-	-	0	12.5451	7.2834	2.2544	0.000726851	0.00621618
MSMEG_2710	2780500-2781228	-	242	hypothetical protein	-	-	-	-	-	0	12.5451	7.2834	2.2544	0.000726851	0.00621618
MSMEG_2857	2919429-2920505	+	358	virulence factor Mce family protein	COG1463Q	-	-	-	-	0	12.5451	7.2834	2.2544	0.000726851	0.00621618
MSMEG_2955	3015273-3015719	+	148	hypothetical protein	COG3631R	-	-	-	-	0	12.5451	7.2834	2.2544	0.000726851	0.00621618
MSMEG_3924	3990727-3991974	-	415	peptide synthetase ScpsB	-	-	-	-	-	0	12.5451	7.2834	2.2544	0.000726851	0.00621618
MSMEG_4405	4495047-4495622	-	191	ECF sigma factor RpoE1	COG1595K	GO:0030312//external encapsulating structure	GO:0016772//transferase activity, transferring phosphorus-containing groups;GO:0005488//binding;GO:0000996;GO:0001071//nucleic acid binding transcription factor activity	GO:0052200;GO:0009408//response to heat;GO:0006351//transcription, DNA-dependent	-	0	12.5451	7.2834	2.2544	0.000726851	0.00621618
MSMEG_4687	4772916-4773356	-	146	cytosine deaminase	COG0590FJ	-	GO:0016814//hydrolase activity, acting on carbon-nitrogen (but not peptide) bonds, in cyclic amidines;GO:0046914//transition metal ion binding	-	-	0	12.5451	7.2834	2.2544	0.000726851	0.00621618
MSMEG_6529	6588644-6589393	+	249	hypothetical protein	-	-	-	-	-	0	12.5451	7.2834	2.2544	0.000726851	0.00621618
MSMEG_6756	6800466-6801983	-	505	glycerol kinase	COG0554C	-	GO:0016301//kinase activity;GO:0032550	GO:0006071//glycerol metabolic process;GO:0052646	-	0	12.5451	7.2834	2.2544	0.000726851	0.00621618
MSMEG_0275	306901-307509	-	202	microcompartments protein family protein	-	-	-	-	-	0	12.127	7.23461	2.21296	0.00100641	0.00765256
MSMEG_0344	382067-382837	+	256	hypothetical protein	COG0767Q	-	-	-	-	0	12.127	7.23461	2.21296	0.00100641	0.00765256
MSMEG_0627	707650-709398	-	582	glycosyl transferase family protein	COG1807M	-	-	-	-	0	12.127	7.23461	2.21296	0.00100641	0.00765256
MSMEG_4415	4499892-4501004	-	370	transaldolase	COG0176G	GO:0044444//cytoplasmic part	GO:0016744	GO:0006007//glucose catabolic process	-	0	12.127	7.23461	2.21296	0.00100641	0.00765256
MSMEG_4457	4536707-4537615	-	302	AsnC family transcriptional regulator	COG1522K	GO:0044464//cell part	GO:0003677//DNA binding;GO:0001071//nucleic acid binding transcription factor activity	GO:0006351//transcription, DNA-dependent	-	0	12.127	7.23461	2.21296	0.00100641	0.00765256
MSMEG_4539	4628345-4629451	+	368	alkanesulfonate monooxygenase	COG2141C	-	GO:0016712//oxidoreductase activity, acting on paired donors, with incorporation or reduction of molecular oxygen, reduced flavin or flavoprotein as one donor, and incorporation of one atom of oxygen	-	-	0	12.127	7.23461	2.21296	0.00100641	0.00765256
MSMEG_4774	4876225-4877802	-	525	AMP-dependent synthetase/ligase	COG0318IQ	-	GO:0016405//CoA-ligase activity	-	-	0	12.127	7.23461	2.21296	0.00100641	0.00765256
MSMEG_1228	1297882-1299234	+	450	sulfatase	COG3119P	-	GO:0016788//hydrolase activity, acting on ester bonds	-	-	0	11.7088	7.18411	2.17048	0.00100641	0.00765256
MSMEG_1614	1702467-1703264	+	265	glutamine transport ATP-binding protein GlnQ	COG1126E	-	GO:0032550;GO:0015424//amino acid-transporting ATPase activity	GO:0009154//purine ribonucleotide catabolic process	-	0	11.7088	7.18411	2.17048	0.00100641	0.00765256
MSMEG_1709	1803499-1804524	-	341	ABC transporter	COG1172G	GO:0031224//intrinsic to membrane	GO:0015145//monosaccharide transmembrane transporter activity;GO:0003824//catalytic activity	GO:0051234//establishment of localization	-	0	11.7088	7.18411	2.17048	0.00100641	0.00765256
MSMEG_2150	2225109-2225963	-	284	transposition helper protein	COG1484L	-	-	-	-	0	11.7088	7.18411	2.17048	0.00100641	0.00765256
MSMEG_3427	3498088-3499005	+	305	metal dependent hydrolase	COG0491R	-	GO:0003824//catalytic activity	-	-	0	11.7088	7.18411	2.17048	0.00100641	0.00765256
MSMEG_3550	3609381-3610136	+	251	ectoine/hydroxyectoine ABC transporter ATP-binding protein	COG1126E	GO:0016020//membrane	GO:0015424//amino acid-transporting ATPase activity;GO:0032550	GO:0006810//transport;GO:0009154//purine ribonucleotide catabolic process	-	0	11.7088	7.18411	2.17048	0.00100641	0.00765256
MSMEG_3929	3997812-3998570	-	252	[NiFe] hydrogenase subunit delta	COG1941C	-	GO:0051536//iron-sulfur cluster binding;GO:0048037//cofactor binding;GO:0050136//NADH dehydrogenase (quinone) activity	-	-	0	11.7088	7.18411	2.17048	0.00100641	0.00765256
MSMEG_4541	4630773-4632392	+	539	ABC transporter ATP-binding protein	COG1123R	-	GO:0017111//nucleoside-triphosphatase activity;GO:0032550	GO:0009154//purine ribonucleotide catabolic process;GO:0042886//amide transport	-	0	11.7088	7.18411	2.17048	0.00100641	0.00765256
MSMEG_5519	5607496-5608626	-	376	monooxygenase	COG2141C	-	GO:0016712//oxidoreductase activity, acting on paired donors, with incorporation or reduction of molecular oxygen, reduced flavin or flavoprotein as one donor, and incorporation of one atom of oxygen	-	-	0	11.7088	7.18411	2.17048	0.00100641	0.00765256
MSMEG_6209	6275481-6275699	+	72	hypothetical protein	-	-	-	-	-	0	11.7088	7.18411	2.17048	0.00100641	0.00765256
MSMEG_6613	6665394-6666287	-	297	hypothetical protein	-	-	-	-	-	0	11.7088	7.18411	2.17048	0.00100641	0.00765256
MSMEG_6671	6724124-6725167	+	347	sulfate/thiosulfate import ATP-binding protein CysA	COG3842E	GO:0043234//protein complex	GO:0017111//nucleoside-triphosphatase activity;GO:0032550;GO:0015116//sulfate transmembrane transporter activity	GO:0009154//purine ribonucleotide catabolic process;GO:0051234//establishment of localization	-	0	11.7088	7.18411	2.17048	0.00100641	0.00765256
MSMEG_0238	267632-268102	-	156	O-acetylhomoserine/O-acetylserine sulfhydrylase	COG1832R	-	GO:0036094//small molecule binding	-	-	0	11.2906	7.13179	2.1269	0.00140897	0.00962559
MSMEG_0264	298158-299276	+	372	transmembrane transporter	COG2814G	-	-	-	-	0	11.2906	7.13179	2.1269	0.00140897	0.00962559
MSMEG_0288	318960-320069	+	369	FAD dependent oxidoreductase	COG0665E	-	GO:0003824//catalytic activity	-	-	0	11.2906	7.13179	2.1269	0.00140897	0.00962559
MSMEG_1409	1510936-1512213	+	425	arginine deiminase	COG2235E	GO:0044424//intracellular part	GO:0016813//hydrolase activity, acting on carbon-nitrogen (but not peptide) bonds, in linear amidines	GO:0006527//arginine catabolic process	-	0	11.2906	7.13179	2.1269	0.00140897	0.00962559
MSMEG_3012	3081596-3082780	-	394	acetyl-CoA acetyltransferase	COG0183I	-	GO:0016408	-	-	0	11.2906	7.13179	2.1269	0.00140897	0.00962559
MSMEG_3608	3671734-3673200	-	488	acetyl-CoA acetyltransferase	COG0183I	-	GO:0003988//acetyl-CoA C-acyltransferase activity	-	-	0	11.2906	7.13179	2.1269	0.00140897	0.00962559
MSMEG_4351	4438978-4439736	+	252	oxidoreductase YjgI	COG1028IQR	-	GO:0004312//fatty acid synthase activity	-	-	0	11.2906	7.13179	2.1269	0.00140897	0.00962559
MSMEG_4423	4505724-4506692	+	322	oxidoreductase	COG0604CR	-	GO:0046914//transition metal ion binding;GO:0036094//small molecule binding;GO:0016655//oxidoreductase activity, acting on NAD(P)H, quinone or similar compound as acceptor	-	-	0	11.2906	7.13179	2.1269	0.00140897	0.00962559
MSMEG_4609	4694274-4695215	-	313	LysR family transcriptional regulator	COG0583K	-	GO:0003676//nucleic acid binding;GO:0001071//nucleic acid binding transcription factor activity	GO:0006351//transcription, DNA-dependent	-	0	11.2906	7.13179	2.1269	0.00140897	0.00962559
MSMEG_4861	4955940-4956926	-	328	cyclase	COG1878R	-	GO:0003824//catalytic activity	-	-	0	11.2906	7.13179	2.1269	0.00140897	0.00962559
MSMEG_4979	5074346-5075281	-	311	sulfate adenylyltransferase subunit 2	COG0175EH	-	GO:0032550;GO:0004779//sulfate adenylyltransferase activity	GO:0044272//sulfur compound biosynthetic process	-	0	11.2906	7.13179	2.1269	0.00140897	0.00962559
MSMEG_5253	5346674-5347081	-	135	hypothetical protein	-	-	-	-	-	0	11.2906	7.13179	2.1269	0.00140897	0.00962559
MSMEG_5622	5705301-5706458	-	385	acyl-CoA dehydrogenase	COG1960I	-	GO:0016627//oxidoreductase activity, acting on the CH-CH group of donors;GO:0000166//nucleotide binding	-	-	0	11.2906	7.13179	2.1269	0.00140897	0.00962559
MSMEG_5983	6047365-6048243	-	292	glucose-1-phosphate thymidylyltransferase	COG1209M	-	GO:0043169//cation binding;GO:0016779//nucleotidyltransferase activity	GO:0033692//cellular polysaccharide biosynthetic process;GO:0009226//nucleotide-sugar biosynthetic process;GO:0019299//rhamnose metabolic process	-	0	11.2906	7.13179	2.1269	0.00140897	0.00962559
MSMEG_6121	6183015-6184046	-	343	dipeptide transport ATP-binding protein DppD	COG0444EP	-	GO:0017111//nucleoside-triphosphatase activity;GO:0032550;GO:0022892	GO:0009154//purine ribonucleotide catabolic process;GO:0042886//amide transport	-	0	11.2906	7.13179	2.1269	0.00140897	0.00962559
MSMEG_6390	6453932-6455158	+	408	transporter major facilitator family protein	COG2814G	-	-	-	-	0	11.2906	7.13179	2.1269	0.00140897	0.00962559
MSMEG_6855	6904120-6905010	-	296	carboxyvinyl-carboxyphosphonate phosphorylmutase	COG2513G	-	GO:0016780//phosphotransferase activity, for other substituted phosphate groups;GO:0016833//oxo-acid-lyase activity	-	-	0	11.2906	7.13179	2.1269	0.00140897	0.00962559
MSMEG_0115	139607-140287	-	226	haloacid dehalogenase	COG1011R	-	GO:0019120//hydrolase activity, acting on acid halide bonds, in C-halide compounds	-	K01560//dehII; haloacid dehalogenase [EC:3.8.1.2]	0	10.8725	7.07749	2.08217	0.00199604	0.0121819
MSMEG_0276	307518-309101	-	527	aldehyde-alcohol dehydrogenase	COG1012C	-	GO:0016620//oxidoreductase activity, acting on the aldehyde or oxo group of donors, NAD or NADP as acceptor	GO:0008152//metabolic process	-	0	10.8725	7.07749	2.08217	0.00199604	0.0121819
MSMEG_0299	329279-330544	-	421	Rieske (2Fe-2S) domain-containing protein	COG4638PR	-	GO:0046914//transition metal ion binding;GO:0016708//oxidoreductase activity, acting on paired donors, with incorporation or reduction of molecular oxygen, NAD(P)H as one donor, and incorporation of two atoms of oxygen into one donor;GO:0051536//iron-sulfur cluster binding;GO:0016701//oxidoreductase activity, acting on single donors with incorporation of molecular oxygen	GO:0006725//cellular aromatic compound metabolic process	-	0	10.8725	7.07749	2.08217	0.00199604	0.0121819
MSMEG_0573	648700-649296	-	198	ECF sigma factor RpoE1	COG1595K	-	-	-	-	0	10.8725	7.07749	2.08217	0.00199604	0.0121819
MSMEG_0772	856524-857672	-	382	phytase	COG4222S	-	-	-	-	0	10.8725	7.07749	2.08217	0.00199604	0.0121819
MSMEG_1369	1469221-1470270	-	349	LacI family transcriptional regulator	COG1609K	GO:0044464//cell part	GO:0003676//nucleic acid binding;GO:0001071//nucleic acid binding transcription factor activity;GO:0047661	GO:0006351//transcription, DNA-dependent	-	0	10.8725	7.07749	2.08217	0.00199604	0.0121819
MSMEG_1446	1542699-1543220	+	173	NTP pyrophosphohydrolase	COG2816L	-	GO:0016787//hydrolase activity	-	-	0	10.8725	7.07749	2.08217	0.00199604	0.0121819
MSMEG_1613	1701672-1702463	+	263	polar amino acid ABC transporter inner membrane protein	COG0765E	GO:0031224//intrinsic to membrane	-	GO:0051234//establishment of localization	-	0	10.8725	7.07749	2.08217	0.00199604	0.0121819
MSMEG_2170	2244650-2245630	+	326	3-hydroxyisobutyrate dehydrogenase	COG2084I	-	GO:0036094//small molecule binding;GO:0016616//oxidoreductase activity, acting on the CH-OH group of donors, NAD or NADP as acceptor;GO:0048037//cofactor binding	GO:0009081//branched-chain amino acid metabolic process;GO:0006007//glucose catabolic process	-	0	10.8725	7.07749	2.08217	0.00199604	0.0121819
MSMEG_3010	3078871-3079857	+	328	acetyl-hydrolase	COG0657I	-	GO:0034338//short-chain carboxylesterase activity	-	-	0	10.8725	7.07749	2.08217	0.00199604	0.0121819
MSMEG_3700	3763971-3765302	+	443	peroxidase	COG2837P	-	GO:0016209//antioxidant activity;GO:0046906//tetrapyrrole binding	-	-	0	10.8725	7.07749	2.08217	0.00199604	0.0121819
MSMEG_4691	4777394-4777744	+	116	HNH nuclease	-	-	GO:0097159//organic cyclic compound binding;GO:0004518//nuclease activity;GO:0046914//transition metal ion binding	-	-	0	10.8725	7.07749	2.08217	0.00199604	0.0121819
MSMEG_4870	4965207-4966847	+	546	FAD binding domain-containing protein	COG1053C	-	-	-	-	0	10.8725	7.07749	2.08217	0.00199604	0.0121819
MSMEG_5532	5620808-5622400	+	530	FAD dependent oxidoreductase	COG1053C	-	GO:0003824//catalytic activity	-	-	0	10.8725	7.07749	2.08217	0.00199604	0.0121819
MSMEG_5627	5711559-5712947	-	462	Rieske (2Fe-2S) domain-containing protein	COG4638PR	-	GO:0046914//transition metal ion binding;GO:0016708//oxidoreductase activity, acting on paired donors, with incorporation or reduction of molecular oxygen, NAD(P)H as one donor, and incorporation of two atoms of oxygen into one donor;GO:0051536//iron-sulfur cluster binding	GO:0006725//cellular aromatic compound metabolic process	-	0	10.8725	7.07749	2.08217	0.00199604	0.0121819
MSMEG_5632	5717850-5718623	+	257	oxidoreductase, short chain dehydrogenase/reductase	COG1028IQR	-	GO:0036094//small molecule binding;GO:0016616//oxidoreductase activity, acting on the CH-OH group of donors, NAD or NADP as acceptor	-	-	0	10.8725	7.07749	2.08217	0.00199604	0.0121819
MSMEG_6493	6556372-6557424	+	350	hypothetical protein	COG0715P	-	-	-	-	0	10.8725	7.07749	2.08217	0.00199604	0.0121819
MSMEG_6877	6926040-6926819	-	259	branched-chain amino acid transporter ATP-binding protein	COG0411E	-	GO:0017111//nucleoside-triphosphatase activity;GO:0032550	GO:0009154//purine ribonucleotide catabolic process	-	0	10.8725	7.07749	2.08217	0.00199604	0.0121819
MSMEG_0172	197588-198190	-	200	transmembrane protein	-	-	-	-	-	0	10.4543	7.02107	2.03621	0.00199604	0.0121819
MSMEG_0687	770334-771569	-	411	hypothetical protein	COG5438S	-	-	-	-	0	10.4543	7.02107	2.03621	0.00199604	0.0121819
MSMEG_1533	1622024-1623352	-	442	subtilase	COG1404O	GO:0044444//cytoplasmic part	GO:0070011//peptidase activity, acting on L-amino acid peptides	-	-	0	10.4543	7.02107	2.03621	0.00199604	0.0121819
MSMEG_1746	1838767-1840137	+	456	6-hydroxy-D-nicotine oxidase	COG0277C	-	GO:0019116;GO:0000166//nucleotide binding;GO:0016616//oxidoreductase activity, acting on the CH-OH group of donors, NAD or NADP as acceptor	-	-	0	10.4543	7.02107	2.03621	0.00199604	0.0121819
MSMEG_2522	2608371-2609555	+	394	efflux ABC transporter permease	COG0577V	GO:0016020//membrane	-	-	-	0	10.4543	7.02107	2.03621	0.00199604	0.0121819
MSMEG_2842	2903622-2904917	-	431	nitrilotriacetate monooxygenase component A	COG2141C	-	GO:0016491//oxidoreductase activity	-	-	0	10.4543	7.02107	2.03621	0.00199604	0.0121819
MSMEG_3487	3551822-3552478	-	218	metal-dependent phosphohydrolase	COG2206T	-	GO:0042578//phosphoric ester hydrolase activity;GO:0043169//cation binding;GO:0016836//hydro-lyase activity	-	-	0	10.4543	7.02107	2.03621	0.00199604	0.0121819
MSMEG_3710	3774188-3774766	+	192	cytochrome b561 family protein	COG3038C	-	-	GO:0022900//electron transport chain	-	0	10.4543	7.02107	2.03621	0.00199604	0.0121819
MSMEG_4551	4642947-4644329	-	460	monoxygenase	COG2141C	-	GO:0016491//oxidoreductase activity	-	-	0	10.4543	7.02107	2.03621	0.00199604	0.0121819
MSMEG_5630	5715578-5716315	+	245	GntR family transcriptional regulator	COG2188K	GO:0044464//cell part	GO:0003676//nucleic acid binding;GO:0001071//nucleic acid binding transcription factor activity	GO:0006351//transcription, DNA-dependent	-	0	10.4543	7.02107	2.03621	0.00199604	0.0121819
MSMEG_5844	5908629-5909528	+	299	hypothetical protein	COG2852S	-	GO:0004518//nuclease activity	GO:0006281//DNA repair	-	0	10.4543	7.02107	2.03621	0.00199604	0.0121819
MSMEG_5986	6050802-6052589	-	595	glucosamine--fructose-6-phosphate aminotransferase	COG0449M	GO:0044424//intracellular part	GO:0005488//binding;GO:0070548	-	-	0	10.4543	7.02107	2.03621	0.00199604	0.0121819
MSMEG_6348	6409714-6410292	+	192	hypothetical protein	-	-	-	-	-	0	10.4543	7.02107	2.03621	0.00199604	0.0121819
MSMEG_6884	6932415-6932957	+	180	NADP oxidoreductase, coenzyme f420-dependent:6-phosphogluconate dehydrogenase, NAD-binding	COG2085R	-	-	-	-	0	10.4543	7.02107	2.03621	0.00199604	0.0121819
MSMEG_0113	136950-137810	+	286	taurine transporter permease TauC	COG0600P	GO:0016020//membrane	-	-	K15552//taurine transporter permease TauC; K15552 taurine transport system permease protein	0	10.0361	6.96378	1.99011	0.00286389	0.0153513
MSMEG_0262	295766-296872	+	368	hypothetical protein	COG1804C	-	GO:0003824//catalytic activity	-	-	0	10.0361	6.96378	1.99011	0.00286389	0.0153513
MSMEG_0293	324012-325277	-	421	Rieske (2Fe-2S) domain-containing protein	COG4638PR	-	GO:0046914//transition metal ion binding;GO:0016708//oxidoreductase activity, acting on paired donors, with incorporation or reduction of molecular oxygen, NAD(P)H as one donor, and incorporation of two atoms of oxygen into one donor;GO:0051536//iron-sulfur cluster binding	GO:0006725//cellular aromatic compound metabolic process	-	0	10.0361	6.96378	1.99011	0.00286389	0.0153513
MSMEG_0722	810514-811017	-	167	hypothetical protein	-	-	-	-	-	0	10.0361	6.96378	1.99011	0.00286389	0.0153513
MSMEG_1701	1794381-1795175	-	264	purine nucleoside phosphorylase	COG0005F	-	GO:0016763//transferase activity, transferring pentosyl groups	GO:0055086//nucleobase-containing small molecule metabolic process	-	0	10.0361	6.96378	1.99011	0.00286389	0.0153513
MSMEG_2413	2496486-2496995	+	169	methyltransferase	COG0742L	-	GO:0016740//transferase activity	GO:0008152//metabolic process	-	0	10.0361	6.96378	1.99011	0.00286389	0.0153513
MSMEG_3362	3435357-3436148	-	263	enoyl-CoA hydratase	COG1024I	-	GO:0016836//hydro-lyase activity	-	-	0	10.0361	6.96378	1.99011	0.00286389	0.0153513
MSMEG_3953	4021891-4022955	-	354	hypothetical protein	COG0332I	GO:0044424//intracellular part	GO:0004312//fatty acid synthase activity	GO:0006631//fatty acid metabolic process	-	0	10.0361	6.96378	1.99011	0.00286389	0.0153513
MSMEG_3967	4035550-4036224	-	224	TonB-dependent receptor	COG2378K	GO:0044464//cell part	-	GO:0006351//transcription, DNA-dependent	-	0	10.0361	6.96378	1.99011	0.00286389	0.0153513
MSMEG_4787	4888227-4889687	-	486	virulence factor mce family protein	COG1463Q	-	-	-	-	0	10.0361	6.96378	1.99011	0.00286389	0.0153513
MSMEG_4801	4901113-4901985	+	290	carveol dehydrogenase	COG1028IQR	-	GO:0036094//small molecule binding;GO:0016616//oxidoreductase activity, acting on the CH-OH group of donors, NAD or NADP as acceptor	-	-	0	10.0361	6.96378	1.99011	0.00286389	0.0153513
MSMEG_5429	5512458-5513096	+	212	LpqT protein	-	GO:0030312//external encapsulating structure	-	-	-	0	10.0361	6.96378	1.99011	0.00286389	0.0153513
MSMEG_5461	5544268-5544540	-	90	hypothetical protein	-	-	-	-	-	0	10.0361	6.96378	1.99011	0.00286389	0.0153513
MSMEG_5564	5652298-5653074	+	258	NAD(P)H dehydrogenase, quinone family protein	COG2249R	-	-	-	-	0	10.0361	6.96378	1.99011	0.00286389	0.0153513
MSMEG_5732	5815587-5816507	-	306	monooxygenase	COG2141C	-	GO:0016491//oxidoreductase activity	-	-	0	10.0361	6.96378	1.99011	0.00286389	0.0153513
MSMEG_6606	6660569-6661243	-	224	hypothetical protein	COG5178A	-	-	-	-	0	10.0361	6.96378	1.99011	0.00286389	0.0153513
MSMEG_6704	6755616-6756428	-	270	shikimate 5-dehydrogenase	COG0169E	-	GO:0036094//small molecule binding;GO:0016616//oxidoreductase activity, acting on the CH-OH group of donors, NAD or NADP as acceptor	-	-	0	10.0361	6.96378	1.99011	0.00286389	0.0153513
MSMEG_6795	6843947-6844789	+	280	enoyl-CoA hydratase/isomerase	COG1024I	-	GO:0016836//hydro-lyase activity	-	-	0	10.0361	6.96378	1.99011	0.00286389	0.0153513
MSMEG_0294	325317-326060	-	247	3-oxoacyl-ACP reductase	COG1028IQR	-	GO:0004312//fatty acid synthase activity;GO:0000166//nucleotide binding	GO:0006633//fatty acid biosynthetic process	K07535//fabG; 3-oxoacyl-ACP reductase	0	9.61794	6.90264	1.94154	0.00286389	0.0153513
MSMEG_1571	1660346-1661329	-	327	integral membrane protein	COG0697GER	-	-	-	-	0	9.61794	6.90264	1.94154	0.00286389	0.0153513
MSMEG_1733	1826089-1826988	+	299	hypothetical protein	-	-	-	-	-	0	9.61794	6.90264	1.94154	0.00286389	0.0153513
MSMEG_2980	3044895-3046022	-	375	hypothetical protein	COG4177E	GO:0016020//membrane	-	-	-	0	9.61794	6.90264	1.94154	0.00286389	0.0153513
MSMEG_3401	3473843-3474640	+	265	LamB/YcsF family protein	COG1540R	-	-	GO:0044238//primary metabolic process	-	0	9.61794	6.90264	1.94154	0.00286389	0.0153513
MSMEG_3403	3476015-3477016	+	333	formamidase	COG0388R	-	GO:0016740//transferase activity;GO:0016811//hydrolase activity, acting on carbon-nitrogen (but not peptide) bonds, in linear amides	GO:0008152//metabolic process	-	0	9.61794	6.90264	1.94154	0.00286389	0.0153513
MSMEG_3923	3990221-3990724	+	167	hypothetical protein	-	-	-	-	-	0	9.61794	6.90264	1.94154	0.00286389	0.0153513
MSMEG_4816	4914807-4915625	+	272	6-phosphogluconate dehydrogenase	COG2084I	-	GO:0016616//oxidoreductase activity, acting on the CH-OH group of donors, NAD or NADP as acceptor;GO:0048037//cofactor binding;GO:0000166//nucleotide binding	GO:0009081//branched-chain amino acid metabolic process;GO:0006007//glucose catabolic process	-	0	9.61794	6.90264	1.94154	0.00286389	0.0153513
MSMEG_6057	6124745-6125368	+	207	MspD protein	-	GO:0019867//outer membrane;GO:0016021//integral to membrane;GO:0030312//external encapsulating structure	GO:0022829//wide pore channel activity	GO:0055080//cation homeostasis;GO:0031640//killing of cells of other organism	-	0	9.61794	6.90264	1.94154	0.00286389	0.0153513
MSMEG_6825	6875373-6876185	+	270	caax amino protease	COG4449R	-	-	-	-	0	9.61794	6.90264	1.94154	0.00286389	0.0153513
MSMEG_0125	145067-146593	+	508	integral membrane protein	COG3333S	-	-	-	K07793//integral membrane protein; K07793 putative tricarboxylic transport membrane protein	0	9.19977	6.83878	1.89153	0.00416566	0.0198924
MSMEG_0245	276501-276869	-	122	transmembrane protein	-	GO:0031224//intrinsic to membrane	-	-	-	0	9.19977	6.83878	1.89153	0.00416566	0.0198924
MSMEG_3723	3790446-3791162	-	238	pyrroloquinoline quinone biosynthesis protein PqqC	COG5424H	-	GO:0016634	GO:0018130	-	0	9.19977	6.83878	1.89153	0.00416566	0.0198924
MSMEG_4157	4237349-4237777	+	142	transposase	-	-	GO:0003676//nucleic acid binding	-	-	0	9.19977	6.83878	1.89153	0.00416566	0.0198924
MSMEG_4406	4495727-4496029	-	100	UsfY protein	-	-	-	-	-	0	9.19977	6.83878	1.89153	0.00416566	0.0198924
MSMEG_5305	5396446-5397849	-	467	choline dehydrogenase	COG2303E	-	GO:0016614//oxidoreductase activity, acting on CH-OH group of donors;GO:0000166//nucleotide binding	GO:0044281//small molecule metabolic process	-	0	9.19977	6.83878	1.89153	0.00416566	0.0198924
MSMEG_6117	6179128-6180477	-	449	glucarate dehydratase	COG4948MR	-	GO:0046872//metal ion binding;GO:0016836//hydro-lyase activity	GO:0019392	-	0	9.19977	6.83878	1.89153	0.00416566	0.0198924
MSMEG_6194	6261214-6262032	-	272	beta-lactamase related protein	COG2367V	-	-	-	-	0	9.19977	6.83878	1.89153	0.00416566	0.0198924
MSMEG_6245	6310092-6311297	-	401	chloramphenicol resistance protein	COG2814G	GO:0016020//membrane	-	-	-	0	9.19977	6.83878	1.89153	0.00416566	0.0198924
MSMEG_6838	6887818-6888333	+	171	esterase	COG0596R	-	-	-	-	0	9.19977	6.83878	1.89153	0.00416566	0.0198924
MSMEG_0785	870902-871771	-	289	hypothetical protein	-	-	-	-	-	0	8.7816	6.77197	1.83998	0.00416566	0.0198924
MSMEG_2981	3046019-3046903	-	294	branched-chain amino acid ABC transporter permease	COG0559E	GO:0016020//membrane	-	-	-	0	8.7816	6.77197	1.83998	0.00416566	0.0198924
MSMEG_3912	3981603-3982166	-	187	acetoacetyl-CoA reductase	COG1028IQR	-	GO:0036094//small molecule binding;GO:0004312//fatty acid synthase activity	-	-	0	8.7816	6.77197	1.83998	0.00416566	0.0198924
MSMEG_4136	4216158-4216742	-	194	dTDP-glucose 4,6-dehydratase	COG0451MG	-	GO:0036094//small molecule binding	-	-	0	8.7816	6.77197	1.83998	0.00416566	0.0198924
MSMEG_6102	6164598-6164969	-	123	dihydroneopterin aldolase	COG1539H	-	GO:0016832//aldehyde-lyase activity	GO:0006575//cellular modified amino acid metabolic process	-	0	8.7816	6.77197	1.83998	0.00416566	0.0198924
MSMEG_6118	6180503-6181303	-	266	IclR-family protein transcriptional regulator	COG1414K	-	GO:0003676//nucleic acid binding	GO:0006351//transcription, DNA-dependent	-	0	8.7816	6.77197	1.83998	0.00416566	0.0198924
MSMEG_6186	6254850-6255497	-	215	hypothetical protein	COG0526OC	-	GO:0003824//catalytic activity	-	-	0	8.7816	6.77197	1.83998	0.00416566	0.0198924
MSMEG_6298	6364671-6365567	+	298	malyl-CoA lyase	COG2301G	GO:0043234//protein complex	GO:0043169//cation binding;GO:0016833//oxo-acid-lyase activity	GO:0044237//cellular metabolic process	-	0	8.7816	6.77197	1.83998	0.00416566	0.0198924
MSMEG_0646	728572-730170	-	532	transporter	COG3639P	-	-	-	K02042//transporter; K02042 phosphonate transport system permease protein	0	8.36342	6.70192	1.7868	0.00614931	0.0264927
MSMEG_1607	1694678-1695097	+	139	tautomerase	COG1942R	-	GO:0003824//catalytic activity	GO:0044237//cellular metabolic process	-	0	8.36342	6.70192	1.7868	0.00614931	0.0264927
MSMEG_2165	2241113-2241976	+	287	transketolase	COG3959G	-	GO:0016744	-	-	0	8.36342	6.70192	1.7868	0.00614931	0.0264927
MSMEG_2893	2956384-2957439	-	351	oxidoreductase, NAD/FAD-binding	COG1018C	-	GO:0003824//catalytic activity;GO:0051536//iron-sulfur cluster binding;GO:0043169//cation binding	-	-	0	8.36342	6.70192	1.7868	0.00614931	0.0264927
MSMEG_2991	3057281-3058564	+	427	permease of the major facilitator superfamily protein	COG2814G	GO:0016020//membrane	-	GO:0051234//establishment of localization	-	0	8.36342	6.70192	1.7868	0.00614931	0.0264927
MSMEG_2992	3058595-3059857	-	420	acyl-CoA dehydrogenase	COG1960I	-	GO:0016627//oxidoreductase activity, acting on the CH-CH group of donors;GO:0000166//nucleotide binding	-	-	0	8.36342	6.70192	1.7868	0.00614931	0.0264927
MSMEG_4412	4498464-4499063	-	199	oxidoreductase, molybdopterin binding	COG2041R	-	GO:0016491//oxidoreductase activity	-	-	0	8.36342	6.70192	1.7868	0.00614931	0.0264927
MSMEG_4520	4607737-4608453	+	238	sulfate/thiosulfate import ATP-binding protein CysA	COG1116P	GO:0016020//membrane	GO:0017111//nucleoside-triphosphatase activity;GO:0032550;GO:0015116//sulfate transmembrane transporter activity	GO:0009154//purine ribonucleotide catabolic process	-	0	8.36342	6.70192	1.7868	0.00614931	0.0264927
MSMEG_4835	4931885-4932643	-	252	3-oxoacyl-ACP reductase	COG1028IQR	-	GO:0036094//small molecule binding;GO:0004312//fatty acid synthase activity	-	-	0	8.36342	6.70192	1.7868	0.00614931	0.0264927
MSMEG_4846	4941334-4942116	-	260	enoyl-CoA hydratase	COG1024I	-	GO:0043169//cation binding;GO:0016836//hydro-lyase activity	-	-	0	8.36342	6.70192	1.7868	0.00614931	0.0264927
MSMEG_5737	5821095-5821262	-	55	hypothetical protein	-	-	-	-	-	0	8.36342	6.70192	1.7868	0.00614931	0.0264927
MSMEG_5807	5873134-5874081	+	315	D-methionine transport ATP-binding protein MetN	COG1135P	GO:0016020//membrane	GO:0032550;GO:0017111//nucleoside-triphosphatase activity;GO:0000099	GO:0000101//sulfur amino acid transport;GO:0009154//purine ribonucleotide catabolic process	-	0	8.36342	6.70192	1.7868	0.00614931	0.0264927
MSMEG_5809	5874832-5875731	+	299	lipoprotein YaeC	COG1464P	-	-	-	-	0	8.36342	6.70192	1.7868	0.00614931	0.0264927
MSMEG_6050	6117544-6118446	-	300	solute-binding lipoprotein	COG0803P	-	GO:0043169//cation binding	GO:0022610;GO:0006812//cation transport	-	0	8.36342	6.70192	1.7868	0.00614931	0.0264927
MSMEG_0649	730969-731934	-	321	phosphonate-binding periplasmic protein	COG3221P	-	-	-	K02044//phosphonate-binding periplasmic protein; K02044 phosphonate transport system substrate-binding protein	0	7.94525	6.63008	1.73321	0.00922396	0.0351276
MSMEG_1406	1507065-1507916	+	283	hypothetical protein	-	-	-	-	-	0	7.94525	6.63008	1.73321	0.00922396	0.0351276
MSMEG_1696	1790144-1790620	-	158	MarR family transcriptional regulator	COG1846K	GO:0005667//transcription factor complex	GO:0003676//nucleic acid binding;GO:0001071//nucleic acid binding transcription factor activity	GO:0006366//transcription from RNA polymerase II promoter	-	0	7.94525	6.63008	1.73321	0.00922396	0.0351276
MSMEG_2523	2609552-2610118	+	188	efflux ABC transporter permease	COG4591M	-	-	-	-	0	7.94525	6.63008	1.73321	0.00922396	0.0351276
MSMEG_2681	2758699-2759628	-	309	proline imino-peptidase	COG0596R	-	GO:0016787//hydrolase activity	GO:0019538//protein metabolic process	-	0	7.94525	6.63008	1.73321	0.00922396	0.0351276
MSMEG_2856	2918398-2919429	+	343	virulence factor Mce family protein	COG1463Q	-	-	-	-	0	7.94525	6.63008	1.73321	0.00922396	0.0351276
MSMEG_3624	3686744-3687379	-	211	urease accessory protein uref	COG0830O	GO:0044424//intracellular part	GO:0046914//transition metal ion binding	GO:0008152//metabolic process	-	0	7.94525	6.63008	1.73321	0.00922396	0.0351276
MSMEG_4068	4141519-4141653	+	44	hypothetical protein	-	-	-	-	-	0	7.94525	6.63008	1.73321	0.00922396	0.0351276
MSMEG_4175	4254189-4254506	+	105	ArsR family transcriptional regulator	COG0640K	GO:0044464//cell part	GO:0003676//nucleic acid binding;GO:0001071//nucleic acid binding transcription factor activity	GO:0006351//transcription, DNA-dependent	-	0	7.94525	6.63008	1.73321	0.00922396	0.0351276
MSMEG_4815	4913911-4914807	+	298	hypothetical protein	COG2267I	-	-	-	-	0	7.94525	6.63008	1.73321	0.00922396	0.0351276
MSMEG_4862	4956939-4957775	-	278	3-alpha-hydroxysteroid dehydrogenase	COG1028IQR	-	GO:0036094//small molecule binding;GO:0016491//oxidoreductase activity	-	-	0	7.94525	6.63008	1.73321	0.00922396	0.0351276
MSMEG_4928	5023632-5024129	+	165	methylated-DNA--protein-cysteine methyltransferase	COG0350L	GO:0044424//intracellular part	GO:0008172	GO:0006281//DNA repair	-	0	7.94525	6.63008	1.73321	0.00922396	0.0351276
MSMEG_5397	5476470-5477615	-	381	ATP-dependent DNA helicase RecQ	COG0514L	-	GO:0017111//nucleoside-triphosphatase activity;GO:0032550	-	-	0	7.94525	6.63008	1.73321	0.00922396	0.0351276
MSMEG_5749	5830140-5830304	-	54	hypothetical protein	-	-	-	-	-	0	7.94525	6.63008	1.73321	0.00922396	0.0351276
MSMEG_6115	6178118-6179122	-	334	phosphoglycerate dehydrogenase	COG0111HE	-	GO:0000166//nucleotide binding;GO:0016616//oxidoreductase activity, acting on the CH-OH group of donors, NAD or NADP as acceptor	-	-	0	7.94525	6.63008	1.73321	0.00922396	0.0351276
MSMEG_6560	6614824-6615246	-	140	acyl dehydratase	COG1545R	-	-	-	-	0	7.94525	6.63008	1.73321	0.00922396	0.0351276
MSMEG_6713	6761579-6762454	-	291	hydroxyquinol 1,2-dioxygenase	COG3485Q	-	GO:0019114;GO:0005506//iron ion binding	GO:0018958//phenol-containing compound metabolic process	-	0	7.94525	6.63008	1.73321	0.00922396	0.0351276
MSMEG_0040	59041-59346	-	101	hypothetical protein	-	-	-	-	-	0	7.52708	6.55259	1.67648	0.00922396	0.0351276
MSMEG_0297	327678-328937	-	419	amidohydrolase	COG1228Q	-	GO:0016787//hydrolase activity	-	-	0	7.52708	6.55259	1.67648	0.00922396	0.0351276
MSMEG_1086	1150289-1151224	+	311	ABC transporter permease	COG1173EP	GO:0031224//intrinsic to membrane	-	GO:0051234//establishment of localization	-	0	7.52708	6.55259	1.67648	0.00922396	0.0351276
MSMEG_1993	2075672-2076505	+	277	MaoC like domain-containing protein	COG3777S	-	GO:0003824//catalytic activity	-	-	0	7.52708	6.55259	1.67648	0.00922396	0.0351276
MSMEG_2712	2783521-2783781	-	86	hydrogenase assembly chaperone HypC/HupF	COG0298O	-	-	-	-	0	7.52708	6.55259	1.67648	0.00922396	0.0351276
MSMEG_2855	2917214-2918401	+	395	virulence factor Mce family protein	COG1463Q	-	-	-	-	0	7.52708	6.55259	1.67648	0.00922396	0.0351276
MSMEG_2968	3033121-3033750	+	209	hypothetical protein	COG3665S	-	-	-	-	0	7.52708	6.55259	1.67648	0.00922396	0.0351276
MSMEG_3275	3357384-3358010	+	208	igma-70 family RNA polymerase sigma factor	COG1595K	-	GO:0003676//nucleic acid binding;GO:0001071//nucleic acid binding transcription factor activity;GO:0000996	GO:0006351//transcription, DNA-dependent	-	0	7.52708	6.55259	1.67648	0.00922396	0.0351276
MSMEG_3445	3514040-3515053	+	337	5,10-methylenetetrahydromethanopterin reductase	COG2141C	-	GO:0016645//oxidoreductase activity, acting on the CH-NH group of donors	-	-	0	7.52708	6.55259	1.67648	0.00922396	0.0351276
MSMEG_3910	3980200-3980706	+	168	hypothetical protein	-	-	-	-	-	0	7.52708	6.55259	1.67648	0.00922396	0.0351276
MSMEG_4030	4102269-4102760	+	163	hypothetical protein	COG3059S	-	-	-	-	0	7.52708	6.55259	1.67648	0.00922396	0.0351276
MSMEG_4577	4669359-4670201	-	280	DegV family protein	COG1307S	GO:0016020//membrane	-	-	-	0	7.52708	6.55259	1.67648	0.00922396	0.0351276
MSMEG_5786	5858470-5858934	+	154	thiredoxin	COG0526OC	-	GO:0015036//disulfide oxidoreductase activity	GO:0018904;GO:0019725//cellular homeostasis	-	0	7.52708	6.55259	1.67648	0.00922396	0.0351276
MSMEG_0295	326057-327133	-	358	oxidoreductase, FAD-binding	COG1018C	-	GO:0003824//catalytic activity;GO:0051536//iron-sulfur cluster binding;GO:0043169//cation binding	-	-	0	7.10891	6.4707	1.61776	0.0140787	0.0478218
MSMEG_0554	631271-632140	+	289	ABC transporter permease	COG1175G	-	-	-	-	0	7.10891	6.4707	1.61776	0.0140787	0.0478218
MSMEG_0707	794808-795467	-	219	hypothetical protein	COG0684H	-	-	-	-	0	7.10891	6.4707	1.61776	0.0140787	0.0478218
MSMEG_0960	1035680-1035910	+	76	transmembrane protein	-	-	-	-	-	0	7.10891	6.4707	1.61776	0.0140787	0.0478218
MSMEG_0997	1067651-1068280	+	209	hypothetical protein	COG4106R	-	GO:0016741	GO:0008152//metabolic process	-	0	7.10891	6.4707	1.61776	0.0140787	0.0478218
MSMEG_1595	1682146-1682877	-	243	oxidoreductase	COG0300R	-	-	-	-	0	7.10891	6.4707	1.61776	0.0140787	0.0478218
MSMEG_2861	2924650-2925162	-	170	hypothetical protein	-	-	-	-	-	0	7.10891	6.4707	1.61776	0.0140787	0.0478218
MSMEG_2875	2937393-2938373	-	326	esterase	COG0657I	-	GO:0003824//catalytic activity	-	-	0	7.10891	6.4707	1.61776	0.0140787	0.0478218
MSMEG_3135	3209352-3209747	+	131	hypothetical protein	-	-	-	-	-	0	7.10891	6.4707	1.61776	0.0140787	0.0478218
MSMEG_3572	3632220-3632795	+	191	TetR family transcriptional regulator	COG1309K	-	GO:0003676//nucleic acid binding	GO:0006351//transcription, DNA-dependent	-	0	7.10891	6.4707	1.61776	0.0140787	0.0478218
MSMEG_4275	4358088-4359143	+	351	nicotinate-nucleotide--dimethylbenzimidazole phosphoribosyltransferase	COG2038H	-	GO:0016763//transferase activity, transferring pentosyl groups;GO:0042626//ATPase activity, coupled to transmembrane movement of substances	GO:0009235//cobalamin metabolic process;GO:0009116//nucleoside metabolic process	-	0	7.10891	6.4707	1.61776	0.0140787	0.0478218
MSMEG_4374	4460713-4461672	-	319	agmatinase	COG0010E	-	GO:0016813//hydrolase activity, acting on carbon-nitrogen (but not peptide) bonds, in linear amidines;GO:0043169//cation binding	-	-	0	7.10891	6.4707	1.61776	0.0140787	0.0478218
MSMEG_4417	4501152-4501721	-	189	methionine sulfoxide reductase A	COG0225O	-	GO:0016671//oxidoreductase activity, acting on a sulfur group of donors, disulfide as acceptor	GO:0036211	-	0	7.10891	6.4707	1.61776	0.0140787	0.0478218
MSMEG_4552	4644326-4645630	-	434	nitrilotriacetate monooxygenase component A	COG2141C	-	GO:0016491//oxidoreductase activity	-	-	0	7.10891	6.4707	1.61776	0.0140787	0.0478218
MSMEG_5314	5403732-5404646	-	304	hypothetical protein	COG2852S	-	-	-	-	0	7.10891	6.4707	1.61776	0.0140787	0.0478218
MSMEG_5836	5902536-5903252	-	238	hypothetical protein	COG3233R	-	GO:0016787//hydrolase activity	GO:0044238//primary metabolic process	-	0	7.10891	6.4707	1.61776	0.0140787	0.0478218
MSMEG_6652	6704714-6705124	-	136	hypothetical protein	-	-	-	-	-	0	7.10891	6.4707	1.61776	0.0140787	0.0478218
MSMEG_2272	2353782-2354117	-	111	hydrogenase nickel incorporation protein HypA	COG0375R	-	-	-	-	2.2859	102.87	6.44668	5.28746	5.79855e-10	6.47021e-07
MSMEG_0291	322807-323652	-	281	dioxygenase, TauD/TfdA family protein	COG2175Q	-	GO:0016701//oxidoreductase activity, acting on single donors with incorporation of molecular oxygen	-	-	0	6.69074	6.38388	1.5569	0.0140787	0.0478218
MSMEG_0568	643711-644760	-	349	radical SAM domain-containing protein	COG2516R	-	-	-	-	0	6.69074	6.38388	1.5569	0.0140787	0.0478218
MSMEG_0571	646331-647233	-	300	carbon-nitrogen hydrolase	COG0388R	-	-	-	-	0	6.69074	6.38388	1.5569	0.0140787	0.0478218
MSMEG_0811	895262-896290	+	342	oxidoreductase	COG0644C	-	GO:0016491//oxidoreductase activity	-	-	0	6.69074	6.38388	1.5569	0.0140787	0.0478218
MSMEG_1082	1146756-1147487	+	243	response regulator	COG2197TK	GO:0044464//cell part	GO:0001071//nucleic acid binding transcription factor activity;GO:0003677//DNA binding	GO:0007165//signal transduction;GO:0006351//transcription, DNA-dependent	-	0	6.69074	6.38388	1.5569	0.0140787	0.0478218
MSMEG_1537	1628401-1629507	+	368	hypothetical protein	-	-	-	-	-	0	6.69074	6.38388	1.5569	0.0140787	0.0478218
MSMEG_2096	2172275-2173018	-	247	integral membrane protein	COG0730R	GO:0031224//intrinsic to membrane	-	-	-	0	6.69074	6.38388	1.5569	0.0140787	0.0478218
MSMEG_2185	2262515-2263351	+	278	hypothetical protein	COG3665S	-	-	-	-	0	6.69074	6.38388	1.5569	0.0140787	0.0478218
MSMEG_2355	2436064-2436912	+	282	hypothetical protein	COG3176R	-	GO:0016740//transferase activity	-	-	0	6.69074	6.38388	1.5569	0.0140787	0.0478218
MSMEG_3015	3083882-3084628	-	248	hypothetical protein	-	-	-	-	-	0	6.69074	6.38388	1.5569	0.0140787	0.0478218
MSMEG_3998	4071433-4072320	-	295	MmsAB operon regulatory protein	COG2207K	GO:0044464//cell part	GO:0001071//nucleic acid binding transcription factor activity;GO:0003677//DNA binding	GO:0006351//transcription, DNA-dependent	-	0	6.69074	6.38388	1.5569	0.0140787	0.0478218
[truncated: 1,648 more rows]

## Sheet: Table S3
Table S3. Differentially expressed genes identified between cholesterol and glycerol supplemented media.
Gene_ID	Location	Strand	Length	Product	COG	GO Component	GO Function	GO Process	KEGG	Expression Level		logFC	logCPM	PValue	FDR
										CHOL	GL
[truncated: 489 more rows]

## Sheet: Table S4
Table S4. Differentially expressed genes identified between androstenedione and glycerol supplemented media.
[truncated: 203 more rows]

[truncated: 3 more sheets: Table S5, Table S6, Table S7]
